# Supplementary material for: ERF transcription factor StPti5 is a regulator of endophyte community maintenance in potato
Source: New Phytol. 2026 May 24;251(3):1344–60. doi: 10.1111/nph.71240 (PMC13326511; doi:10.1111/nph.71240)
Supplement: Supplementary file 2 — Table S1 Selected genes and corresponding primers and probe sequences for expression analyses with quantitative PCR. Table S2 Standardized qPCR gene expression data. Table S3 Standardized qPCR gene expression data for additional Bacillus subtilis strain PS‐68. Table S4 Standardized qPCR gene expression data for additional genotype Désirée. Table S5 Standardized qPCR gene expression data of Experiment 1. Table S6 Standardized qPCR gene expression data of Experiment 2. Table S7 Differential gene expression table for comparisons between plants inoculated with Bacillus subtilis and non‐inoculated plants, and for selected genes regulated in roots at the time of biofilm formation and shoots after established root colonization. Table S8 Results of gene set enrichment analysis. Table S9 Technical confirmation of RNA‐seq by qPCR. Table S10 The amount of biofilm formation of Bacillus subtilis mutants on potato roots. Table S11 Relative gene expression in potato inoculated with Bacillus subtilis mutants that have attenuated surfactin production. Table S12 Expression of selected potato genes induced by conditioned medium in which Bacillus subtilis was growing. Table S13 Selected genes with intensified response to the non‐kin strains. Table S14 Plant stress signaling (PSS) prior knowledge network node information with corresponding RNA‐seq differential expression. Table S15 The amount of biofilm formation on potato roots for non‐transgenic (NT) and shPti5 plants. Table S16 Bacillus subtilis abundance in shPti5 L6 and non‐transgenic (NT) potato plants determined by qPCR. Table S17 Bacillus subtilis abundance in shPti5 L2 and non‐transgenic (NT) potato plants determined by qPCR. Table S18 Arbuscular mycorrhizal fungi colonization in StPti5‐silenced lines. Table S19 Molecular assessment of mycorrhizal colonization. Table S20 Expression of selected potato genes after flagellin treatment. Table S21 DAP‐seq results of StPti5 binding to potato cv Désirée genome library and mapped to PG [file NPH-251-1344-s001.xlsx]

## Sheet: Info
New Phytologist Supporting Information
Article title: ERF transcription factor StPti5 is a regulator of endophyte community maintenance in potato
Authors: Tjaša Lukan1*, Karmen Pogačar1,2, Barbara Kraigher3, Katja Stare1, Teja Grubar Kovačič1, Maja Zagorščak1, Marko Petek1, Polonca Stefanic3, Anže Vozelj1,2, Valentina Levak1,2, Tjaša Mahkovec Povalej1, Juan M. García4, Maria J. Pozo4, Eva Álvarez5, José M. Franco-Zorrilla5, Maja Križnik1, Špela Baebler1, Ines Mandić-Mulec3+, Kristina Gruden1+*
1Department of Biotechnology and Systems Biology, National Institute of Biology, Ljubljana, Slovenia
2Jožef Stefan International Postgraduate School, Jamova cesta 39, 1000 Ljubljana, Slovenia
3Chair of Microbial Ecology and Physiology, Department of Microbiology, Biotechnical Faculty, University of Ljubljana, Ljubljana, Slovenia
4Department of Soil and Plant Microbiology, Estación Experimental del Zaidín (CSIC), Granada, Spain
5Department of Plant Molecular Genetics, Centro Nacional de Biotecnología-CSIC, Darwin 3, 28049-Madrid, Spain
+-These authors share last authorship
*-corresponding authors
Article acceptance date: 24 March 2026

## Sheet: S1_PrimerTable
Table S1: Selected genes and corresponding primers and probes sequences for expression analyses with quantitative PCR. Gene name (abbreviation), its description and function, source organism, and target GeneID, as well as corresponding primer and probe sequences, amplification efficiency, reference and source are shown. n.a.: not available. Suitability of reference genes was validated using RefFi…
Gene name	Description	Function	Organism	Target gene ID	Forward primer sequence 5'→3'	Reverse primer sequence 5'→3'	Probe sequence 5'→3'	Efficiency (%)	Reference	Source
StCAB	chlorophyll a/b binding protein	Photosynthesis	S. tuberosum	Soltu.DM.03G000830; Soltu.DM.03G000820; Soltu.DM.03G000900; Soltu.DM.03G000840; Soltu.DM.03G000830	TTGGTCCATGCACAAAGCAT	ACGGCTCCCATCAACACAA	FAM-TTGGCCATTTGGGCTTGCCAA- Zen Iowa BlackTM FQ	100	Stare et al., 2015	https://doi.org/10.1186/s12864-015-1925-2
StRBOHD	potato respiratory burst oxidase homologue D (AtRbohD, AtRbohC)	ROS signaling	S. tuberosum	Soltu.DM.06G024560; Soltu.DM.06G024580	CAAAGAATGGTACAAGAAGACGACAT	CCTGAATGCCCTTAGTAATCTTTCAC	FAM/TGTACTTGGCTATACCAATCATACTTTAT/3' Zen Iowa BlackTM FQ	90	Lukan et al., 2020	https://doi.org/10.1111/tpj.14953
StHSP70	heat shock protein 70	Immune complex	S. tuberosum	Soltu.DM.09G002330	CCCTAGGGCACTTAGAAGGTTGA	GTGGTCTGAGCAGTGGATGAAA	n.a.	93	Lukan et al., 2020	https://doi.org/10.1111/tpj.14953
StACO2	1-aminocyclopropane-1-carboxylate oxidase	Ethylene biosythesis	S. tuberosum	Soltu.DM.07G016780	AAGGGACTCCGCGCTCATA	CAAGTTGGTCACCAAGGTTAACC	FAM-TCGATGTTCCTCCCATGCGCC-MGB	97	Chersicola et al., 2017	https://doi.org/10.3389/fpls.2017.00464
StPti5	ERF transcription factor PTI5	Ethylene signaling	S. tuberosum	Soltu.DM.02G016660	GCAAGAAATACAGAGGCGTACGA	CATACTCTCGCACCGTGTCTAG	TTCGGCAGCGTATTTT (FAM-NFQ)	97	Coll et al., 2024	https://doi.org/10.1111/nph.20004
St13-LOX	13-lipoxygenase	Jasmonic acid biosynthesis	S. tuberosum	Soltu.DM.03G037120	GTACCGGACTCAACACAACCT	CCCATCTGCAGCATAAGGATAGTC	FAM-CATGGGCTGAAACTTC-MGB	100	Petek et al., 2014	https://doi.org/10.1111/mec.12932
StPR1B	pathogenesis related protein 1b	Executors of defence	S. tuberosum	Soltu.DM.09G007020; Soltu.DM.09G007030	GTATGAATAATTCCACGTACCATATGTTC	GTGGAAACAAGAAGATGCAATACTTAGT	FAM-TGGTATAGTGGCTTACGTTGA-3' Zen Iowa BlackTM FQ	97	Ramšak et al., 2018	https://doi.org/10.1104/pp.18.00450
StBGLU2	glucan endo-1,3-beta-glucosidase, acidic (II)		S. tuberosum	Soltu.DM.01G005180; Soltu.DM.01G005170; Soltu.DM.01G005200	GATGCCCTTKTGGATTCWATGTA	GTATCKGAAAGTGGYTGGCCTT	n.a.	92	Kogovšek et al., 2010	https://doi.org/10.1111/j.1365-3059.2010.02340.x
StCPI8	cysteine protease inhibitor 8		S. tuberosum	Soltu.DM.03G018520	CGATTAATATTTTGAGTTTCCTCTTGCT	AATTGGATTCTCAGAAGTGAAAGATTG	FAM/TCAAGTACCCTCTCTTTGGTTGCCTTTGC/3' Zen Iowa BlackTM FQ	93	Coll et al., 2024	https://doi.org/10.1111/nph.20004
StPT4	phosphate transporter 4	mycorrhiza inducible	S. tuberosum	Soltu.DM.06G013650	GTCCCAATTCAACCACAT	CCATCTTGCGTGTATTGT		n.a.	Morcillo et al., 2016	https://doi.org/10.1016/j.jplph.2015.11.003
StCOX	cytochrome oxidase	Reference genes (potato)	S. tuberosum	Sotub04g015050	CGTCGCATTCCAGATTATCCA	CAACTACGGATATATAAGRRCCRRAACTG	FAM-TGCTTACGCTGGATGGAATGCCCT-TAMRA	100	Weller et al., 2000	https://doi.org/10.1128/AEM.66.7.2853-2858.2000
StEF-1	elongation factor 1α		S. tuberosum	Soltu.DM.06G005680	GGAAGCTGCTGAGATGAACAAGA	CTCACGTTCAGCCTTAAGTTTGTC	FAM-TCATTCAAGTATGCCTGGGTGCT-TAMRA	100	Baebler et al., 2009	https://doi.org/10.1111/j.1364-3703.2008.00530.x
StEF-1α	elongation factor 1α		S. tuberosum	Soltu.DM.06G005680; Soltu.DM.06G005620; Soltu.DM.06G005560	GATTGGTGGTATTGGAACTGTC	AGCTTCGTGGTGCATCTC	n.a.	n.a.	Morcillo et al., 2016	https://doi.org/10.1016/j.jplph.2015.11.003
StNPR1	non-expressor of PR1		S. tuberosum	Soltu.DM.07G011890	TCCCTCAAACGTCTATCAGAAACAC	CGTCAGCGAAGAAGTCGAAAT	FAM-AGTCTATCTTCGATGCGTCTTCGCCG-TAMRA	100	Petek et al., 2014	https://doi.org/10.1111/mec.12932
BsGyrB	DNA gyrase (subunit B)	Bacterial presence	B. subtilis	BSU_00060	AAACAGCAAAGGCCTTCACCACT	TACCGCGGCCATTATCTACAACC	n.a.	n.a.	Krügel et al., 2010	https://doi.org/10.1111/j.1574-6968.2010.02143.x
BsComQ	prenyltransferase		B. subtilis	BSU_31710	GATAAGGACAATCTTCAGGCTTC	AATCATTTCAATATACTCTGATTCTGA	n.a.	n.a.	this work
RiEF1a	elongation factor 1	Arbuscular mycorrhizal fungus	R. irregularis	DQ282611	GCTATTTTGATCATTGCCGCC	TCATTAAAACGTTCTTCCGACC	n.a.	n.a.	Benabdellah et al., 2009	https://doi.org/10.1016/j.fgb.2008.09.013
RiMST2	monosacharide transporter		R. irregularis	HM143864	GGCAGGATATTTGTCTGATAG	GCAATAACTCTTCCCGTATAC	n.a.	n.a.	Helber et al.,2011	https://doi.org/10.1105/tpc.111.089813

## Sheet: S2_Test
Table S2: Standardized qPCR gene expression data. Potato plantlets from tissue culture were added to YFP-tagged B. subtilis PS-216 and PS-218 culture with OD₆₀₀ 0.02 and incubated overnight. Non-inoculated plants were used as a control. a) For each sample, information about the experiment is shown together with relative gene expression values for selected genes (see Material and methods section f…
a) Relative gene expression														b) Wilcoxon effect size							c) Permutational t-test
Sample ID	Genotype	Tissue	Treatment	Strain	StRBOHD	StPR1B	StCPI8	StCAB	StBGLU2	StPti5	StHSP70	St13-LOX			group1	group2	effsize	transcript	magnitude			transcript	group1	group2	p	p.adj	p.adj.signif
BS227	Rywal	roots	noninoculated		0.839861	0.31276	0.216602	0.124244	1.43604	0.743283	1.05369	0.914917		shoots 216	noninoculated	inoculated	0.102062	StRBOHD	small		shoots 216	StRBOHD	noninoculated	inoculated	0.708661	0.708661	ns
BS228	Rywal	roots	noninoculated		0.465797	0.062552	0.466488	0.09611	0.717377	0.21726	1.35752	0.354098			noninoculated	inoculated	0.306186	StPR1B	moderate			StPR1B	noninoculated	inoculated	0.425197	0.680315	ns
BS229	Rywal	roots	noninoculated		0.715662	0.31276	0.164558	0.103894	0.365233	0.484006	1.07742	0.218343			noninoculated	inoculated	0.51031	StCPI8	large			StCPI8	noninoculated	inoculated	0.145669	0.291339	ns
BS230	Rywal	roots	noninoculated		0.49288	0.062552	0.219001	0.121196	1.34396	0.291849	1.26901	0.349402			noninoculated	inoculated	0.102062	StCAB	small			StCAB	noninoculated	inoculated	0.602362	0.688414	ns
BS231	Rywal	roots	inoculated	PS-216	0.418678	2.66101	0.134912	0.063048	9.7009	1.00416	1.5197	1.35869			noninoculated	inoculated	0.612372	StBGLU2	large			StBGLU2	noninoculated	inoculated	0.0826772	0.220472	ns
BS232	Rywal	roots	inoculated	PS-216	0.839694	0.31276	0.999688	0.454487	0.501198	1.92896	1.93082	1.64586			noninoculated	inoculated	0.204124	StHSP70	small			StHSP70	noninoculated	inoculated	0.566929	0.688414	ns
BS233	Rywal	roots	inoculated	PS-216	0.687185	0.062552	0.507197	0.312793	0.241553	3.2322	1.57154	2.5805			noninoculated	inoculated	0.816497	StPti5	large			StPti5	noninoculated	inoculated	0.00393701	0.0314961	*
BS234	Rywal	roots	inoculated	PS-216	0.292128	0.062552	1.09744	0.458138	0.110057	3.26438	1.62171	1.64363			noninoculated	inoculated	0.714434	St13-LOX	large			St13-LOX	noninoculated	inoculated	0.023622	0.0944882	ns
BS235	Rywal	roots	inoculated	PS-218	0.775239	0.062552	0.91608	0.406364	1.04498	1.57865	1.28897	1.34367
BS236	Rywal	roots	inoculated	PS-218	0.750896	0.31276	1.91504	0.729542	0.551475	3.63449	1.32251	2.68434			group1	group2	effsize	transcript	magnitude			transcript	group1	group2	p	p.adj	p.adj.signif
BS237	Rywal	roots	inoculated	PS-218	0.827586	0.31276	1.03299	0.548421	0.277103	1.38951	1.46717	1.37541		roots 216	noninoculated	inoculated	0.306186	StRBOHD	moderate		roots 216	StRBOHD	noninoculated	inoculated	0.57874	0.661417	ns
BS238	Rywal	roots	inoculated	PS-218	0.665227	1.42864	0.16904	0.137182	0.423893	4.55736	1.04308	2.21013			noninoculated	inoculated	0.102062	StPR1B	small			StPR1B	noninoculated	inoculated	0.551181	0.661417	ns
BS251	Rywal	shoots	noninoculated		1.95683	0.31276	5.84072	4.0757	0.571247	0.034066	1.88462	0.921137			noninoculated	inoculated	0.408248	StCPI8	moderate			StCPI8	noninoculated	inoculated	0.220472	0.352756	ns
BS252	Rywal	shoots	noninoculated		1.87066	0.542741	32.9913	2.77034	0.85269	0.112849	2.06047	1.97504			noninoculated	inoculated	0.408248	StCAB	moderate			StCAB	noninoculated	inoculated	0.133858	0.267717	ns
BS253	Rywal	shoots	noninoculated		2.17072	0.062552	12.9982	4.53777	0.323105	0.093937	1.56815	0.957749			noninoculated	inoculated	0.306186	StBGLU2	moderate			StBGLU2	noninoculated	inoculated	0.929134	0.929134	ns
BS254	Rywal	shoots	noninoculated		1.48498	0.31276	1.77116	4.18818	0.226132	0.150325	1.96023	0.471635			noninoculated	inoculated	0.816497	StHSP70	large			StHSP70	noninoculated	inoculated	0.00393701	0.0104987	*
BS255	Rywal	shoots	inoculated	PS-216	2.1282	0.31276	19.553	3.88678	1.73969	1.00869	1.7247	6.87969			noninoculated	inoculated	0.816497	StPti5	large			StPti5	noninoculated	inoculated	0.00393701	0.0104987	*
BS256	Rywal	shoots	inoculated	PS-216	1.59841	1.92144	22.6026	4.90354	0.546669	0.708397	1.99011	1.33779			noninoculated	inoculated	0.816497	St13-LOX	large			St13-LOX	noninoculated	inoculated	0.00393701	0.0104987	*
BS257	Rywal	shoots	inoculated	PS-216	2.24762	0.31276	30.4482	4.334	1.13531	0.64889	2.16354	6.35081
BS258	Rywal	shoots	inoculated	PS-216	1.82197	0.31276	33.5958	3.60074	0.898229	0.557215	1.90339	13.3824			group1	group2	effsize	transcript	magnitude			transcript	group1	group2	p	p.adj	p.adj.signif
BS259	Rywal	shoots	inoculated	PS-218	1.95189	2.41549	9.43928	3.47448	1.20251	0.358949	2.37269	2.71994		shoots 218	noninoculated	inoculated	0.408248	StRBOHD	moderate		shoots 218	StRBOHD	noninoculated	inoculated	0.177165	0.283465	ns
BS260	Rywal	shoots	inoculated	PS-218	2.16804	0.31276	8.89296	4.21487	1.22957	0.347474	2.47372	4.26836			noninoculated	inoculated	0.204124	StPR1B	small			StPR1B	noninoculated	inoculated	0.370079	0.449944	ns
BS261	Rywal	shoots	inoculated	PS-218	2.1386	0.31276	8.58154	4.34069	0.536832	0.508616	1.91578	1.78759			noninoculated	inoculated	0	StCPI8	small			StCPI8	noninoculated	inoculated	0.716535	0.716535	ns
BS262	Rywal	shoots	inoculated	PS-218	2.4565	0.31276	9.60421	5.556	1.33526	0.360929	2.34893	1.24287			noninoculated	inoculated	0.306186	StCAB	moderate			StCAB	noninoculated	inoculated	0.393701	0.449944	ns
															noninoculated	inoculated	0.612372	StBGLU2	large			StBGLU2	noninoculated	inoculated	0.0551181	0.188976	ns
d) Heatmap															noninoculated	inoculated	0.612372	StHSP70	large			StHSP70	noninoculated	inoculated	0.0708661	0.188976	ns
															noninoculated	inoculated	0.816497	StPti5	large			StPti5	noninoculated	inoculated	0.019685	0.15748	ns
															noninoculated	inoculated	0.612372	St13-LOX	large			St13-LOX	noninoculated	inoculated	0.0944882	0.188976	ns
															group1	group2	effsize	transcript	magnitude			transcript	group1	group2	p	p.adj	p.adj.signif
														roots 218	noninoculated	inoculated	0.306186	StRBOHD	moderate		roots 218	StRBOHD	noninoculated	inoculated	0.251969	0.335958	ns
															noninoculated	inoculated	0.408248	StPR1B	moderate			StPR1B	noninoculated	inoculated	0.326772	0.373453	ns
															noninoculated	inoculated	0.51031	StCPI8	large			StCPI8	noninoculated	inoculated	0.0748031	0.149606	ns
															noninoculated	inoculated	0.816497	StCAB	large			StCAB	noninoculated	inoculated	0.00393701	0.0104987	*
															noninoculated	inoculated	0.408248	StBGLU2	moderate			StBGLU2	noninoculated	inoculated	0.208661	0.333858	ns
															noninoculated	inoculated	0.204124	StHSP70	small			StHSP70	noninoculated	inoculated	0.456693	0.456693	ns
															noninoculated	inoculated	0.816497	StPti5	large			StPti5	noninoculated	inoculated	0.00393701	0.0104987	*
															noninoculated	inoculated	0.816497	St13-LOX	large			St13-LOX	noninoculated	inoculated	0.00393701	0.0104987	*

## Sheet: S3_AdditionalStrain_PS-68
Table S3: Standardized qPCR gene expression data for additional B. subtilis strain PS-68. Potato plantlets from tissue culture were added to B. subtilis culture after bacteria have reached 10⁸-10⁹ CFU/mL and incubated for 26 h. Non-inoculated plants were used as a control. a) For each sample, information about the experiment is shown together with relative gene expression values for selected gene…
a) Relative gene expression														b) Wilcoxon effect size								c) Permutational t-test
SampleID	Genotype	Tissue	Treatment	Strain	StCAB	StPR1B	StBGLU2	StHSP70	StRBOHD	StCPI8	StPti5	St13-LOX
BS1342	Rywal	shoots	inoculated	PS-216	1.00945	0.614171	2.26707	2.34153	2.5774	15.2533	0.228176	1.72474				group1	group2	effsize	transcript	magnitude				transcript	group1	group2	p	p.adj	p.adj.signif
BS1343	Rywal	shoots	inoculated	PS-216	0.283158	0.415603	0.57223	1.68876	1.5682	5.6537	0.101458	1.15063		Rywal	shoots PS-216	noninoculated	inoculated	0.83	StRBOHD	large		Rywal	shoots PS-216	StRBOHD	noninoculated	inoculated	0.00024426	0.00048852	*
BS1344	Rywal	shoots	inoculated	PS-216	0.270187	0.24659	0.182416	1.25752	1.23588	1.37003	0.109183	1.05213				noninoculated	inoculated	0.05	StPR1B	small				StPR1B	noninoculated	inoculated	0.551783	0.735711	ns
BS1345	Rywal	shoots	inoculated	PS-216	0.399054	0.233868	0.671376	0.987304	0.855509	2.39365	0.142234	1.06957				noninoculated	inoculated	0.83	StCPI8	large				StCPI8	noninoculated	inoculated	0.00024426	0.00048852	*
BS1346	Rywal	shoots	inoculated	PS-216	1.08946	1.12998	2.03223	1.78397	2.16791	14.6141	0.172572	1.27454				noninoculated	inoculated	0.81	StCAB	large				StCAB	noninoculated	inoculated	0.00024426	0.00048852	*
BS1347	Rywal	shoots	inoculated	PS-216	0.255789	0.221188	0.604259	1.29595	1.31857	1.8453	0.074888	0.94724				noninoculated	inoculated	0	StBGLU2	small				StBGLU2	noninoculated	inoculated	0.74426	0.745237	ns
BS1348	Rywal	shoots	inoculated	PS-68	0.128572	0.066299	0.657018	2.67206	2.6715	3.73141	0.169342	1.06802				noninoculated	inoculated	0.28	StHSP70	small				StHSP70	noninoculated	inoculated	0.361749	0.578798	ns
BS1349	Rywal	shoots	inoculated	PS-68	0.239442	6.10643	3.64771	2.43765	1.56392	4.39868	0.456091	1.69382				noninoculated	inoculated	0.32	StPti5	moderate				StPti5	noninoculated	inoculated	0.745237	0.745237	ns
BS1350	Rywal	shoots	inoculated	PS-68	0.548782	0.485324	1.0482	1.87487	2.08328	1.27371	0.092147	0.828082				noninoculated	inoculated	0.83	St13-LOX	large				St13-LOX	noninoculated	inoculated	0.00024426	0.00048852	*
BS1351	Rywal	shoots	inoculated	PS-68	1.03143	1.52686	1.82929	3.1937	3.93827	6.21594	NA	1.1145
BS1352	Rywal	shoots	inoculated	PS-68	0.331042	5.04098	1.41718	1.14096	0.965712	0.300656	0.084265	0.922724				group1	group2	effsize	transcript	magnitude				transcript	group1	group2	p	p.adj	p.adj.signif
BS1353	Rywal	shoots	inoculated	PS-68	0.182416	0.585746	0.586982	1.12426	1.32453	0.55011	0.134039	1.19292		Rywal	roots PS-216	noninoculated	inoculated	0.66	StRBOHD	large		Rywal	roots PS-216	StRBOHD	noninoculated	inoculated	0.0236932	0.0379091	*
BS1354	Rywal	shoots	noninoculated		3.9552	0.0663	0.841184	1.73644	4.44844	0.273767	0.047907	0.305252				noninoculated	inoculated	0.6	StPR1B	large				StPR1B	noninoculated	inoculated	0.0183195	0.0379091	*
BS1355	Rywal	shoots	noninoculated		4.68386	0.066298	0.462171	2.19327	3.87541	0.111839	0.032056	0.323256				noninoculated	inoculated	0.5	StCPI8	moderate				StCPI8	noninoculated	inoculated	0.0715681	0.0954242	ns
BS1356	Rywal	shoots	noninoculated		NA	0.846494	1.68631	1.58857	6.06841	0.646514	0.050104	0.239351				noninoculated	inoculated	0.24	StCAB	small				StCAB	noninoculated	inoculated	0.622863	0.622863	ns
BS1357	Rywal	shoots	noninoculated		3.34546	1.6391	0.945901	1.85951	5.30171	0.106737	0.174766	0.343596				noninoculated	inoculated	0.6	StBGLU2	large				StBGLU2	noninoculated	inoculated	0.0195408	0.0379091	*
BS1358	Rywal	shoots	noninoculated		1.76279	1.1652	1.01443	1.71917	4.01915	0.303978	0.338364	0.46478				noninoculated	inoculated	0.32	StHSP70	moderate				StHSP70	noninoculated	inoculated	0.244504	0.279433	ns
BS1359	Rywal	shoots	noninoculated		NA	0.220441	0.490858	1.52766	5.58384	0.072949	0.068509	0.327505				noninoculated	inoculated	0.83	StPti5	large				StPti5	noninoculated	inoculated	0.00024426	0.00195408	*
BS1360	Rywal	roots	inoculated	PS-216	0.273395	0.066298	1.20935	1.79055	0.793543	2.33681	4.01848	0.77214				noninoculated	inoculated	0.83	St13-LOX	large				St13-LOX	noninoculated	inoculated	0.00195408	0.00781632	*
BS1361	Rywal	roots	inoculated	PS-216	0.31313	0.0663	0.257864	0.721531	0.606734	NA	0.755812	0.692058
BS1362	Rywal	roots	inoculated	PS-216	NA	8.59352	13.3066	4.10359	1.27188	3.57365	5.88414	1.46825				group1	group2	effsize	transcript	magnitude				transcript	group1	group2	p	p.adj	p.adj.signif
BS1363	Rywal	roots	inoculated	PS-216	1.66395	0.467829	2.10215	3.34629	NA	3.87674	1.0596	0.450095		Rywal	shoots PS-68	noninoculated	inoculated	0.785825	StRBOHD	large		Rywal	shoots PS-68	StRBOHD	noninoculated	inoculated	0.00146556	0.00586224	*
BS1364	Rywal	roots	inoculated	PS-216	0.824937	1.58596	4.19866	3.50249	1.42146	2.05251	2.669	0.892026				noninoculated	inoculated	0.27735	StPR1B	small				StPR1B	noninoculated	inoculated	0.223742	0.322423	ns
BS1365	Rywal	roots	inoculated	PS-216	NA	7.06698	4.96706	3.57208	1.43936	4.42875	0.684187	0.520561				noninoculated	inoculated	0.693375	StCPI8	large				StCPI8	noninoculated	inoculated	0.00928188	0.0185638	*
BS1366	Rywal	roots	inoculated	PS-68	NA	0.0663	0.511989	2.11051	1.45283	6.90367	0.884746	0.65765				noninoculated	inoculated	0.80904	StCAB	large				StCAB	noninoculated	inoculated	0.00439668	0.0117245	*
BS1367	Rywal	roots	inoculated	PS-68	0.938618	14.3822	8.62825	1.80744	2.33643	6.90386	1.05329	0.529656				noninoculated	inoculated	0.3698	StBGLU2	moderate				StBGLU2	noninoculated	inoculated	0.241817	0.322423	ns
BS1368	Rywal	roots	inoculated	PS-68	NA	0.066298	0.16029	1.53313	2.04891	7.00026	0.606181	0.549818				noninoculated	inoculated	0.231125	StHSP70	small				StHSP70	noninoculated	inoculated	0.436004	0.457255	ns
BS1369	Rywal	roots	inoculated	PS-68	0.586599	0.066299	0.98609	0.99881	0.803629	2.73392	1.70854	0.568944				noninoculated	inoculated	0.385337	StPti5	moderate				StPti5	noninoculated	inoculated	0.457255	0.457255	ns
BS1370	Rywal	roots	inoculated	PS-68	0.392377	4.39169	2.51031	2.5687	0.828139	3.17239	1.35864	0.659751				noninoculated	inoculated	0.83205	St13-LOX	large				St13-LOX	noninoculated	inoculated	0.00024426	0.00195408	*
BS1371	Rywal	roots	inoculated	PS-68	0.939705	5.32116	4.25278	5.92094	1.6428	1.98328	0.883004	0.643953
BS1372	Rywal	roots	noninoculated		NA	0.01326	1.03553	3.05471	2.09242	0.730479	0.119211	0.136839				group1	group2	effsize	transcript	magnitude				transcript	group1	group2	p	p.adj	p.adj.signif
BS1373	Rywal	roots	noninoculated		1.57788	0.0663	1.11078	3.50499	3.92693	4.492	0.121232	0.18639		Rywal	roots PS-68	noninoculated	inoculated	0.508475	StRBOHD	large		Rywal	roots PS-68	StRBOHD	noninoculated	inoculated	0.0964827	0.15079	ns
BS1374	Rywal	roots	noninoculated		0.242521	0.066301	0.914805	1.40543	3.22851	0.093139	0.104405	0.204944				noninoculated	inoculated	0.487928	StPR1B	moderate				StPR1B	noninoculated	inoculated	0.0525159	0.105032	ns
BS1375	Rywal	roots	noninoculated		0.564271	0.066298	0.425287	1.87151	2.74316	NA	0.153802	0.197945				noninoculated	inoculated	0.660578	StCPI8	large				StCPI8	noninoculated	inoculated	0.0339521	0.090539	ns
BS1376	Rywal	roots	noninoculated		0.48024	0.066297	0.321734	1.35925	1.78566	0.555352	0.110869	0.147301				noninoculated	inoculated	0.326599	StCAB	moderate				StCAB	noninoculated	inoculated	0.75916	0.75916	ns
BS1377	Rywal	roots	noninoculated		0.211875	0.066299	0.149936	0.77136	0.979955	0.027784	0.138768	0.166691				noninoculated	inoculated	0.3698	StBGLU2	moderate				StBGLU2	noninoculated	inoculated	0.113092	0.15079	ns
																noninoculated	inoculated	0.138675	StHSP70	small				StHSP70	noninoculated	inoculated	0.63703	0.728034	ns
																noninoculated	inoculated	0.83205	StPti5	large				StPti5	noninoculated	inoculated	0.00024426	0.00097704	*
																noninoculated	inoculated	0.83205	St13-LOX	large				St13-LOX	noninoculated	inoculated	0.00024426	0.00097704	*

## Sheet: S4_AdditionalGenotype_Desiree
Table S4: Standardized qPCR gene expression data for additional genotype Désirée. Potato plantlets from tissue culture were added to B. subtilis culture after bacteria have reached 10⁸-10⁹ CFU/mL and incubated for 26 h. Non-inoculated plants were used as a control. a) For each sample, information about the experiment is shown together with relative gene expression values for selected genes (see M…
a) Relative gene expression														b) Wilcoxon effect size								c) Permutational t-test
SampleID	Genotype	Tissue	Treatment	Strain	StCAB	StPR1B	StBGLU2	StHSP70	StRBOHD	StCPI8	StPti5	St13-LOX
BS1306	Desiree	shoots	inoculated	PS-216	NA	2.8164	1.35119	1.18694	0.946788	NA	0.211963	0.703493				group1	group2	effsize	transcript	magnitude				transcript	group1	group2	p	p.adj	p.adj.signif
BS1307	Desiree	shoots	inoculated	PS-216	0.607722	0.846966	0.088077	1.00665	1.0153	0.753321	0.149179	0.926378		Desiree	shoots PS-216	noninoculated	inoculated	0.83205	StRBOHD	large		Desiree	shoots PS-216	StRBOHD	noninoculated	inoculated	0.00024426	0.00048852	*
BS1308	Desiree	shoots	inoculated	PS-216	0.307799	0.795274	1.18971	1.42331	1.62716	1.11495	0.229004	0.850226				noninoculated	inoculated	0.138675	StPR1B	small				StPR1B	noninoculated	inoculated	0.52809	0.603531	ns
BS1309	Desiree	shoots	inoculated	PS-216	NA	6.42732	7.89268	1.37475	0.835765	1.51135	0.620162	1.21834				noninoculated	inoculated	0.825723	StCPI8	large				StCPI8	noninoculated	inoculated	0.00024426	0.00048852	*
BS1310	Desiree	shoots	inoculated	PS-216	0.842897	3.95178	1.11405	1.25043	0.944941	1.19757	0.977769	1.384				noninoculated	inoculated	0.816497	StCAB	large				StCAB	noninoculated	inoculated	0.00024426	0.00048852	*
BS1311	Desiree	shoots	inoculated	PS-216	0.403425	2.67028	0.643177	0.991435	0.631978	0.850467	0.359233	0.949227				noninoculated	inoculated	0.220193	StBGLU2	small				StBGLU2	noninoculated	inoculated	0.417196	0.556261	ns
BS1312	Desiree	shoots	inoculated	PS-218	0.422996	0.785698	0.381446	0.88336	0.480163	0.680248	1.87995	0.752978				noninoculated	inoculated	0.27735	StHSP70	small				StHSP70	noninoculated	inoculated	0.707621	0.707621	ns
BS1313	Desiree	shoots	inoculated	PS-218	0.80099	1.53965	0.708587	0.984282	1.05782	0.827646	0.299967	0.581445				noninoculated	inoculated	0.785825	StPti5	large				StPti5	noninoculated	inoculated	0.0036639	0.00586224	*
BS1314	Desiree	shoots	inoculated	PS-218	0.571717	1.92096	0.773939	0.823059	0.957544	0.291275	1.13484	1.29907				noninoculated	inoculated	0.83205	St13-LOX	large				St13-LOX	noninoculated	inoculated	0.00024426	0.00048852	*
BS1315	Desiree	shoots	inoculated	PS-218	0.787437	1.44192	2.38765	1.41146	1.30221	0.886801	1.4799	1.44976
BS1316	Desiree	shoots	inoculated	PS-218	1.17203	7.1497	1.63264	1.79234	2.27931	3.9054	NA	0.948628				group1	group2	effsize	transcript	magnitude				transcript	group1	group2	p	p.adj	p.adj.signif
BS1317	Desiree	shoots	inoculated	PS-218	1.04465	1.56313	0.375636	0.941355	1.05598	2.03522	0.404156	1.20321		Desiree	roots PS-216	noninoculated	inoculated	0.7396	StRBOHD	large		Desiree	roots PS-216	StRBOHD	noninoculated	inoculated	0.00317538	0.0127015	*
BS1318	Desiree	shoots	noninoculated		2.94507	0.416392	0.226346	0.846899	2.08534	0.069771	0.048122	0.544399				noninoculated	inoculated	0.232759	StPR1B	small				StPR1B	noninoculated	inoculated	0.236199	0.307907	ns
BS1319	Desiree	shoots	noninoculated		3.44392	1.32455	0.18875	0.867728	1.90458	0.007367	0.020058	0.187273				noninoculated	inoculated	0	StCPI8	small				StCPI8	noninoculated	inoculated	0.924035	0.924035	ns
BS1320	Desiree	shoots	noninoculated		3.58367	2.96503	1.85525	0.792311	3.35853	0.077509	0.134322	0.404311				noninoculated	inoculated	0.602464	StCAB	large				StCAB	noninoculated	inoculated	0.0549585	0.146556	ns
BS1321	Desiree	shoots	noninoculated		3.94323	2.42813	0.770404	0.738412	2.75614	0.007249	0.052245	0.359289				noninoculated	inoculated	0.3698	StBGLU2	moderate				StBGLU2	noninoculated	inoculated	0.162677	0.260283	ns
BS1322	Desiree	shoots	noninoculated		NA	2.24733	0.922043	1.6047	2.99797	NA	0.090113	0.506696				noninoculated	inoculated	0.323575	StHSP70	moderate				StHSP70	noninoculated	inoculated	0.269419	0.307907	ns
BS1323	Desiree	shoots	noninoculated		4.42116	4.08891	NA	1.90077	6.74038	0.201416	0.163147	0.57576				noninoculated	inoculated	0.330289	StPti5	moderate				StPti5	noninoculated	inoculated	0.132389	0.260283	ns
BS1324	Desiree	roots	inoculated	PS-216	NA	0.066299	2.40716	1.59125	0.536808	0.812443	0.068761	0.401274				noninoculated	inoculated	0.83205	St13-LOX	large				St13-LOX	noninoculated	inoculated	0.00024426	0.00195408	*
BS1325	Desiree	roots	inoculated	PS-216	NA	0.066298	0.943199	1.89442	0.463068	1.07909	0.678237	0.54923
BS1326	Desiree	roots	inoculated	PS-216	0.540754	0.066297	0.294847	1.0505	0.284534	1.00948	1.03322	0.60104				group1	group2	effsize	transcript	magnitude				transcript	group1	group2	p	p.adj	p.adj.signif
BS1327	Desiree	roots	inoculated	PS-216	0.12025	0.01326	0.141954	1.34547	0.257586	0.767787	0.318404	0.43136		Desiree	shoots PS-218	noninoculated	inoculated	0.7396	StRBOHD	large		Desiree	shoots PS-218	StRBOHD	noninoculated	inoculated	0.00170982	0.00341964	*
BS1328	Desiree	roots	inoculated	PS-216	0.021024	0.0663	1.01612	1.0753	0.136624	0.005118	1.64637	0.56825				noninoculated	inoculated	0.138675	StPR1B	small				StPR1B	noninoculated	inoculated	0.91573	0.942355	ns
BS1329	Desiree	roots	inoculated	PS-216	NA	0.066301	0.061293	0.616496	0.175409	0.529718	0.108713	0.355597				noninoculated	inoculated	0.825723	StCPI8	large				StCPI8	noninoculated	inoculated	0.00586224	0.00937958	*
BS1330	Desiree	roots	inoculated	PS-218	0.035668	0.066298	0.668531	4.34745	0.237727	0.115293	4.4782	6.22797				noninoculated	inoculated	0.825723	StCAB	large				StCAB	noninoculated	inoculated	0.00024426	0.00065136	*
BS1331	Desiree	roots	inoculated	PS-218	0.013367	0.066299	1.37306	4.22918	0.158472	0.009927	10.4851	4.88542				noninoculated	inoculated	0.165145	StBGLU2	small				StBGLU2	noninoculated	inoculated	0.614314	0.819085	ns
BS1332	Desiree	roots	inoculated	PS-218	NA	0.0663	NA	4.30615	0.012695	0.116208	15.0582	11.7027				noninoculated	inoculated	0.231125	StHSP70	small				StHSP70	noninoculated	inoculated	0.942355	0.942355	ns
BS1333	Desiree	roots	inoculated	PS-218	0.034151	0.066301	1.91151	3.1926	0.231482	0.06953	12.2516	9.34657				noninoculated	inoculated	0.825723	StPti5	large				StPti5	noninoculated	inoculated	0.00024426	0.00065136	*
BS1334	Desiree	roots	inoculated	PS-218	NA	0.01325	1.20459	1.16463	0.347283	0.724196	NA	0.381102				noninoculated	inoculated	0.83205	St13-LOX	large				St13-LOX	noninoculated	inoculated	0.00024426	0.00065136	*
BS1335	Desiree	roots	inoculated	PS-218	0.012761	0.01327	0.388429	2.46756	0.012697	0.031967	14.8392	18.3332
BS1336	Desiree	roots	noninoculated		0.776225	0.01326	0.076689	0.741141	1.1063	0.655552	0.069813	0.325873				group1	group2	effsize	transcript	magnitude				transcript	group1	group2	p	p.adj	p.adj.signif
BS1337	Desiree	roots	noninoculated		0.146499	0.0663	0.950774	0.87784	0.384072	0.051394	0.211685	0.146485		Desiree	roots PS-218	noninoculated	inoculated	0.83205	StRBOHD	large		Desiree	roots PS-218	StRBOHD	noninoculated	inoculated	0.00024426	0.00097704	*
BS1338	Desiree	roots	noninoculated		0.509546	0.138132	3.35838	2.02246	1.73288	0.249064	0.301877	0.183008				noninoculated	inoculated	0.255582	StPR1B	small				StPR1B	noninoculated	inoculated	0.185393	0.211878	ns
BS1339	Desiree	roots	noninoculated		1.08595	0.066299	2.43909	2.56903	2.03923	1.24337	0.257965	0.214736				noninoculated	inoculated	0.5547	StCPI8	large				StCPI8	noninoculated	inoculated	0.0410357	0.0547142	ns
BS1340	Desiree	roots	noninoculated		1.75471	0.066298	0.676725	1.6644	2.46162	0.750642	NA	0.348215				noninoculated	inoculated	0.80904	StCAB	large				StCAB	noninoculated	inoculated	0.00415242	0.00830484	*
BS1341	Desiree	roots	noninoculated		1.46094	0.591544	3.55731	2.1213	1.63112	1.11166	0.172774	0.248278				noninoculated	inoculated	0.220193	StBGLU2	small				StBGLU2	noninoculated	inoculated	0.284074	0.284074	ns
																noninoculated	inoculated	0.600925	StHSP70	large				StHSP70	noninoculated	inoculated	0.0288227	0.0461163	*
																noninoculated	inoculated	0.825723	StPti5	large				StPti5	noninoculated	inoculated	0.00024426	0.00097704	*
																noninoculated	inoculated	0.83205	St13-LOX	large				St13-LOX	noninoculated	inoculated	0.00146556	0.00390816	*

## Sheet: S5_Experiment1
Table S5: Standardized qPCR gene expression data of Experiment 1. Potato plantlets from tissue culture were added to B. subtilis culture after bacteria have reached 10⁸-10⁹ CFU/mL and incubated for a specified time (Exp1). Non-inoculated plants were used as a control. a) For each sample, information about the experiment is shown together with relative gene expression values for selected genes (se…
a) Relative gene expression												b) Wilcoxon effect size							c) Permutational t-test
Sample ID	Genotype	Tissue	Treatment	Strain	Time	StHSP70	StBGLU2	StPti5	St13-LOX				group1	group2	effsize	transcript	magnitude			transcript	group1	group2	p	p.adj	p.adj.signif
BS355	Rywal	roots	noninoculated		2 h	0.753889	0.444401	0.91859	0.304106			shoots 2 h	noninoculated	inoculated	0.51031	StBGLU2	large		shoots 2 h	StBGLU2	noninoculated	inoculated	0.200787	0.401575	ns
BS356	Rywal	roots	noninoculated		2 h	0.71197	0.4482	1.74169	0.531676				noninoculated	inoculated	0.102062	StHSP70	small			StHSP70	noninoculated	inoculated	0.834646	0.952756	ns
BS357	Rywal	roots	noninoculated		2 h	0.75254	0.686456	1.19168	0.664801				noninoculated	inoculated	0.612372	StPti5	large			StPti5	noninoculated	inoculated	0.0787402	0.314961	ns
BS358	Rywal	roots	noninoculated		2 h	0.791615	0.853219	1.12058	0.798935				noninoculated	inoculated	0	St13-LOX	small			St13-LOX	noninoculated	inoculated	0.952756	0.952756	ns
BS359	Rywal	roots	incoulated	PS-218	2 h	0.9721	1.08651	6.41193	4.28705
BS360	Rywal	roots	incoulated	PS-218	2 h	0.718862	0.259549	3.95214	5.36973				group1	group2	effsize	transcript	magnitude			transcript	group1	group2	p	p.adj	p.adj.signif
BS361	Rywal	roots	incoulated	PS-218	2 h	0.715309	NA	3.40743	5.16917			roots 2 h	noninoculated	inoculated	0.267261	StBGLU2	small		roots 2 h	StBGLU2	noninoculated	inoculated	0.437008	0.437008	ns
BS362	Rywal	roots	incoulated	PS-218	2 h	0.928906	1.85461	11.1632	5.24815				noninoculated	inoculated	0.204124	StHSP70	small			StHSP70	noninoculated	inoculated	0.34252	0.437008	ns
BS367	Rywal	roots	noninoculated		4 h	0.480049	0.448255	NA	1.20397				noninoculated	inoculated	0.816497	StPti5	large			StPti5	noninoculated	inoculated	0.00393701	0.00787402	*
BS368	Rywal	roots	noninoculated		4 h	0.563282	0.492701	1.18793	1.88203				noninoculated	inoculated	0.816497	St13-LOX	large			St13-LOX	noninoculated	inoculated	0.00393701	0.00787402	*
BS369	Rywal	roots	noninoculated		4 h	0.465672	0.834013	1.35484	1.5335
BS370	Rywal	roots	noninoculated		4 h	0.493531	0.162772	1.10597	1.82476				group1	group2	effsize	transcript	magnitude			transcript	group1	group2	p	p.adj	p.adj.signif
BS363	Rywal	roots	inoculated	PS-218	4 h	0.727303	0.414328	8.76834	6.03023			shoots 4 h	noninoculated	inoculated	0.408248	StBGLU2	moderate		shoots 4 h	StBGLU2	noninoculated	inoculated	0.145669	0.291339	ns
BS364	Rywal	roots	inoculated	PS-218	4 h	0.558921	0.233957	3.09292	3.88004				noninoculated	inoculated	0.204124	StHSP70	small			StHSP70	noninoculated	inoculated	0.968504	0.968504	ns
BS365	Rywal	roots	inoculated	PS-218	4 h	0.661348	0.807739	1.52725	2.7346				noninoculated	inoculated	0.668153	StPti5	large			StPti5	noninoculated	inoculated	0.0944882	0.291339	ns
BS366	Rywal	roots	inoculated	PS-218	4 h	0.68655	0.376184	6.43433	4.31842				noninoculated	inoculated	0.51031	St13-LOX	large			St13-LOX	noninoculated	inoculated	0.248031	0.330709	ns
BS375	Rywal	roots	noninoculated		6 h	0.441488	0.10957	0.40805	0.143081
BS376	Rywal	roots	noninoculated		6 h	0.466422	0.153416	0.739779	0.44112				group1	group2	effsize	transcript	magnitude			transcript	group1	group2	p	p.adj	p.adj.signif
BS377	Rywal	roots	noninoculated		6 h	0.472596	0.275045	0.600347	0.58575			roots 4 h	noninoculated	inoculated	0.204124	StBGLU2	small		roots 4 h	StBGLU2	noninoculated	inoculated	0.80315	0.80315	ns
BS378	Rywal	roots	noninoculated		6 h	0.534179	0.415543	0.688617	0.243171				noninoculated	inoculated	0.714434	StHSP70	large			StHSP70	noninoculated	inoculated	0.0354331	0.0472441	*
BS371	Rywal	roots	inoculated	PS-218	6 h	0.511737	1.65403	3.6759	2.68381				noninoculated	inoculated	0.801784	StPti5	large			StPti5	noninoculated	inoculated	0.023622	0.0472441	*
BS372	Rywal	roots	inoculated	PS-218	6 h	0.556487	1.10447	1.9196	3.01537				noninoculated	inoculated	0.816497	St13-LOX	large			St13-LOX	noninoculated	inoculated	0.00393701	0.015748	*
BS373	Rywal	roots	inoculated	PS-218	6 h	0.459697	1.15797	3.21077	0.944094
BS374	Rywal	roots	inoculated	PS-218	6 h	0.528692	0.345724	3.0692	1.84575				group1	group2	effsize	transcript	magnitude			transcript	group1	group2	p	p.adj	p.adj.signif
BS379	Rywal	shoots	noninoculated		2 h	0.57612	0.455865	1.26476	7.32939			shoots 6 h	noninoculated	inoculated	0.204124	StBGLU2	small		shoots 6 h	StBGLU2	noninoculated	inoculated	0.322835	0.430446	ns
BS380	Rywal	shoots	noninoculated		2 h	0.832547	0.740231	0.956292	11.8705				noninoculated	inoculated	0.204124	StHSP70	small			StHSP70	noninoculated	inoculated	0.799213	0.799213	ns
BS381	Rywal	shoots	noninoculated		2 h	0.720018	1.23053	0.769023	4.5039				noninoculated	inoculated	0.714434	StPti5	large			StPti5	noninoculated	inoculated	0.0354331	0.141732	ns
BS382	Rywal	shoots	noninoculated		2 h	0.851745	1.3477	1.96125	9.26474				noninoculated	inoculated	0.51031	St13-LOX	large			St13-LOX	noninoculated	inoculated	0.141732	0.283465	ns
BS383	Rywal	shoots	inoculated	PS-218	2 h	0.977204	0.291502	1.4763	7.75481
BS384	Rywal	shoots	inoculated	PS-218	2 h	0.717809	0.511124	2.94616	13.6198
BS385	Rywal	shoots	inoculated	PS-218	2 h	0.666543	0.931914	1.97052	3.46435				group1	group2	effsize	transcript	magnitude			transcript	group1	group2	p	p.adj	p.adj.signif
BS386	Rywal	shoots	inoculated	PS-218	2 h	0.713436	0.432713	1.47552	7.48814			roots 6 h	noninoculated	inoculated	0.714434	StBGLU2	large		roots 6 h	StBGLU2	noninoculated	inoculated	0.023622	0.0314961	*
BS391	Rywal	shoots	noninoculated		4 h	0.748488	1.28988	0.430145	2.47478				noninoculated	inoculated	0.306186	StHSP70	moderate			StHSP70	noninoculated	inoculated	0.30315	0.30315	ns
BS392	Rywal	shoots	noninoculated		4 h	0.837294	0.516038	0.366907	2.38046				noninoculated	inoculated	0.816497	StPti5	large			StPti5	noninoculated	inoculated	0.00393701	0.00787402	*
BS393	Rywal	shoots	noninoculated		4 h	0.895446	0.721891	0.459382	5.10738				noninoculated	inoculated	0.816497	St13-LOX	large			St13-LOX	noninoculated	inoculated	0.00393701	0.00787402	*
BS394	Rywal	shoots	noninoculated		4 h	0.662922	1.38812	0.252449	1.88346
BS387	Rywal	shoots	inoculated	PS-218	4 h	0.535829	0.81853	0.430652	2.90779
BS388	Rywal	shoots	inoculated	PS-218	4 h	0.578844	0.314628	0.982755	5.23122
BS389	Rywal	shoots	inoculated	PS-218	4 h	1.23917	0.486979	1.81178	3.71703
BS390	Rywal	shoots	inoculated	PS-218	4 h	0.809065	0.731865	NA	3.94436
BS399	Rywal	shoots	noninoculated		6 h	1.24052	0.771798	0.881349	1.32666
BS400	Rywal	shoots	noninoculated		6 h	0.568204	0.538079	0.24985	0.83079
BS401	Rywal	shoots	noninoculated		6 h	0.871099	0.364552	0.417902	2.92951
BS402	Rywal	shoots	noninoculated		6 h	0.721145	0.657627	0.251254	2.27728
BS395	Rywal	shoots	inoculated	PS-218	6 h	0.788866	0.307681	0.685355	1.5453
BS396	Rywal	shoots	inoculated	PS-218	6 h	0.912952	0.545122	1.34553	3.70287
BS397	Rywal	shoots	inoculated	PS-218	6 h	1.02873	1.23481	1.67402	3.11156
BS398	Rywal	shoots	inoculated	PS-218	6 h	0.816095	1.76093	1.7787	2.7493

## Sheet: S6_Experiment2
Table S6: Standardized qPCR gene expression data of Experiment 2. Potato plantlets from tissue culture were added to B. subtilis culture after bacteria have reached 10⁸-10⁹ CFU/mL and incubated for a specified time (Exp2). Non-inoculated plants were used as a control. a) For each sample, information about the experiment is shown together with relative gene expression values for selected genes (se…
a) Relative gene expression											b) Wilcoxon effect size							c) Permutational t-test
Sample ID	Genotype	Tissue	Treatment	Strain	Time	StHSP70	StBGLU2	StPti5	St13-LOX			group1	group2	effsize	transcript	magnitude			transcript	group1	group2	p	p.adj	p.adj.signif
BS403	Rywal	roots	noninoculated		1 min	1.58602	0.272427	0.379003	0.276599		1 min	noninoculated	inoculated	0.612372	StBGLU2	large		1 min	StBGLU2	noninoculated	inoculated	0.173228	0.661417	ns
BS404	Rywal	roots	noninoculated		1 min	1.25651	1.01294	0.323551	0.192847			noninoculated	inoculated	0.204124	StHSP70	small			StHSP70	noninoculated	inoculated	0.330709	0.661417	ns
BS405	Rywal	roots	noninoculated		1 min	0.939154	0.24017	0.685057	0.400177			noninoculated	inoculated	0.102062	StPti5	small			StPti5	noninoculated	inoculated	0.511811	0.682415	ns
BS406	Rywal	roots	noninoculated		1 min	1.52039	1.03101	0.361736	0.401659			noninoculated	inoculated	0.204124	St13-LOX	small			St13-LOX	noninoculated	inoculated	0.787402	0.787402	ns
BS407	Rywal	roots	inoculated	PS-218	1 min	1.86475	1.05088	0.076619	0.393486
BS408	Rywal	roots	inoculated	PS-218	1 min	1.30171	1.09028	0.46126	0.231721			group1	group2	effsize	transcript	magnitude			transcript	group1	group2	p	p.adj	p.adj.signif
BS409	Rywal	roots	inoculated	PS-218	1 min	1.48789	1.48743	0.454845	0.251304		15 min	noninoculated	inoculated	0.306186	StBGLU2	moderate		15 min	StBGLU2	noninoculated	inoculated	0.452756	0.452756	ns
BS410	Rywal	roots	inoculated	PS-218	1 min	1.4983	0.613553	0.449782	0.345314			noninoculated	inoculated	0.816497	StHSP70	large			StHSP70	noninoculated	inoculated	0.00393701	0.015748	*
BS411	Rywal	roots	noninoculated		15 min	2.4935	0.177965	1.42454	10.1623			noninoculated	inoculated	0.408248	StPti5	moderate			StPti5	noninoculated	inoculated	0.26378	0.452756	ns
BS412	Rywal	roots	noninoculated		15 min	1.94244	0.087413	0.622467	3.60273			noninoculated	inoculated	0.204124	St13-LOX	small			St13-LOX	noninoculated	inoculated	0.374016	0.452756	ns
BS413	Rywal	roots	noninoculated		15 min	2.05748	0.578432	1.16219	5.62974
BS414	Rywal	roots	noninoculated		15 min	2.22012	0.939866	2.12194	8.99275			group1	group2	effsize	transcript	magnitude			transcript	group1	group2	p	p.adj	p.adj.signif
BS415	Rywal	roots	inoculated	PS-218	15 min	1.86028	0.081108	0.980659	3.71849		30 min	noninoculated	inoculated	0.102062	StBGLU2	small		30 min	StBGLU2	noninoculated	inoculated	0.956693	0.956693	ns
BS416	Rywal	roots	inoculated	PS-218	15 min	1.91148	0.477605	3.03276	7.58993			noninoculated	inoculated	0.408248	StHSP70	moderate			StHSP70	noninoculated	inoculated	0.244094	0.488189	ns
BS417	Rywal	roots	inoculated	PS-218	15 min	1.71666	0.315428	2.36685	4.85643			noninoculated	inoculated	0.612372	StPti5	large			StPti5	noninoculated	inoculated	0.133858	0.488189	ns
BS418	Rywal	roots	inoculated	PS-218	15 min	1.59425	0.093462	1.656	6.14513			noninoculated	inoculated	0.204124	St13-LOX	small			St13-LOX	noninoculated	inoculated	0.448819	0.598425	ns
BS419	Rywal	roots	noninoculated		30 min	2.05333	0.635638	1.92982	4.5396
BS420	Rywal	roots	noninoculated		30 min	1.46393	1.28954	1.05027	2.41397			group1	group2	effsize	transcript	magnitude			transcript	group1	group2	p	p.adj	p.adj.signif
BS421	Rywal	roots	noninoculated		30 min	1.56898	0.193676	0.076619	2.92983		1 h	noninoculated	inoculated	0	StBGLU2	small		1 h	StBGLU2	noninoculated	inoculated	0.433071	0.433071	ns
BS422	Rywal	roots	noninoculated		30 min	1.93297	0.133192	1.11563	4.91229			noninoculated	inoculated	0.400892	StHSP70	moderate			StHSP70	noninoculated	inoculated	0.26378	0.351706	ns
BS423	Rywal	roots	inoculated	PS-218	30 min	2.00124	0.808349	1.35515	3.42175			noninoculated	inoculated	0.668153	StPti5	large			StPti5	noninoculated	inoculated	0.0629921	0.125984	ns
BS424	Rywal	roots	inoculated	PS-218	30 min	1.68042	0.189822	2.05502	3.65594			noninoculated	inoculated	0.801784	St13-LOX	large			St13-LOX	noninoculated	inoculated	0.019685	0.0787402	ns
BS425	Rywal	roots	inoculated	PS-218	30 min	1.94361	0.86604	3.73198	5.46063
BS426	Rywal	roots	inoculated	PS-218	30 min	2.19336	0.492121	1.4251	4.395			group1	group2	effsize	transcript	magnitude			transcript	group1	group2	p	p.adj	p.adj.signif
BS427	Rywal	roots	noninoculated		1 h	2.16745	0.934555	0.829986	0.884023		2 h	noninoculated	inoculated	0.102062	StBGLU2	small		2 h	StBGLU2	noninoculated	inoculated	0.622047	0.787402	ns
BS428	Rywal	roots	noninoculated		1 h	2.09916	0.672905	0.683818	0.605144			noninoculated	inoculated	0	StHSP70	small			StHSP70	noninoculated	inoculated	0.787402	0.787402	ns
BS429	Rywal	roots	noninoculated		1 h	2.44854	1.13034	1.50033	2.01061			noninoculated	inoculated	0.816497	StPti5	large			StPti5	noninoculated	inoculated	0.00393701	0.015748	*
BS430	Rywal	roots	noninoculated		1 h	NA	NA	NA	NA			noninoculated	inoculated	0.816497	St13-LOX	large			St13-LOX	noninoculated	inoculated	0.023622	0.0472441	*
BS431	Rywal	roots	inoculated	PS-218	1 h	3.32463	2.21644	2.98017	6.54978
BS432	Rywal	roots	inoculated	PS-218	1 h	2.19927	2.07154	1.15626	3.46298
BS433	Rywal	roots	inoculated	PS-218	1 h	2.84691	0.350887	7.63087	7.66622
BS434	Rywal	roots	inoculated	PS-218	1 h	2.12507	0.230984	2.93854	9.22719
BS435	Rywal	roots	noninoculated		2 h	3.01638	1.83329	0.784305	0.748994
BS436	Rywal	roots	noninoculated		2 h	2.70184	0.631944	1.67595	1.2444
BS437	Rywal	roots	noninoculated		2 h	2.93783	0.795844	0.606116	0.729561
BS438	Rywal	roots	noninoculated		2 h	2.332	0.37895	0.787991	0.33566
BS439	Rywal	roots	inoculated	PS-218	2 h	2.80853	1.07735	12.3799	9.20103
BS440	Rywal	roots	inoculated	PS-218	2 h	4.87284	0.306198	3.39704	8.18659
BS441	Rywal	roots	inoculated	PS-218	2 h	2.11278	0.468877	6.57626	7.36366
BS442	Rywal	roots	inoculated	PS-218	2 h	2.74468	0.927898	6.75273	8.21305

## Sheet: S7A_DifferentialGeneExpression
Table S7A: Differential gene expression table for comparisons between plants inoculated with B. subtilis and non-inoculated plants. Gene IDs, MapMan ontology functional annotations and gene descriptions are given in columns A-I, followed by comparison log2 fold changes (logFC) and false discovery rate (FDR)-adjusted p-values in columns J-AE. Log trimmed mean of M-values (TMM)-normalized counts (C…
#								Experiment:	Monoculture												Interactions										Monocultures
#								Tissue:	shoots				roots								roots										shoots												roots
#								Hours after inoculation:	26h				2h				26h				2h										26h												2h
# S. tuberosum Group Phureja DM 1-3 516 R44 gene identifiers and descriptions					MapMan functional gene annotation				inoculated vs non-inoculated												inoculated vs non-inoculated										non-inoculated				PS-216 YFP				PS-218 YFP				non-inoculated				PS-216 YFP
v4_geneID	v6_geneID	Unitato_geneID	v4_description	v6_description	v4_MapMan3_BINCODE_AND_NAME	Unitato_MapMan4_BINCODE	Unitato_MapMan4_BINNAME	Unitato_MapMan4_DESCRIPTION	PS-216 YFP logFC	PS-216 YFP adj.P.Val	PS-218 YFP logFC	PS-218 YFP adj.P.Val	PS-216 YFP logFC	PS-216 YFP adj.P.Val	PS-218 YFP logFC	PS-218 YFP adj.P.Val	PS-216 YFP logFC	PS-216 YFP adj.P.Val	PS-218 YFP logFC	PS-218 YFP adj.P.Val	PS-216 YFP logFC	PS-216 YFP adj.P.Val	PS-218 YFP logFC	PS-218 YFP adj.P.Val	PS-218 mKate2 logFC	PS-218 mKate2 adj.P.Val	Isogenic (PS-218 YFP & PS-218 mKate2) logFC	Isogenic (PS-218 YFP & PS-218 mKate2) adj.P.Val	Non-kin (PS-216 YFP & PS-218 mKate2) logFC	Non-kin (PS-216 YFP & PS-218 mKate2) adj.P.Val	BS475	BS476	BS477	BS478	BS479	BS480	BS481	BS482	BS483	BS484	BS485	BS486	BS443	BS444	BS445	BS446	BS447	BS448	BS449
PGSC0003DMG406000144	-	-	Chlorophyll a-b binding protein 3C [P07369]	-	-	-	-	-	-2.4987	0.00954534	-3.76927	0.000498768	-1.5522	0.166734	-1.52325	0.168186	-1.65175	0.0745278	-1.04904	0.263834	-2.05035	0.027332	-1.86838	0.0666892	-2.20887	0.0137171	-1.312	0.0702948	-2.47604	0.00490887	9.00046	8.65491	8.27897	8.61848	6.77356	6.88377	4.99563	5.94661	3.35219	6.20343	5.01235	4.90013	7.93082	8.24365	7.55558	7.24664	5.43936	8.10508	6.47162
PGSC0003DMG406000149	-	-	ATP synthase subunit alpha [P05495]	-	-	-	-	-	NA	NA	NA	NA	1.48151	0.501016	0.487707	0.878378	1.26235	0.21998	1.20769	0.312611	NA	NA	NA	NA	NA	NA	NA	NA	NA	NA	NA	NA	NA	NA	NA	NA	NA	NA	NA	NA	NA	NA	1.91281	1.56127	0.920204	0.375567	3.30465	2.39147	3.46157
PGSC0003DMG406000138	-	-	Protein PHOSPHATE-INDUCED 1 [O82161]	-	-	-	-	-	-1.85702	0.00909537	-2.08055	0.00304212	-0.511878	0.899928	-1.79688	0.670688	-1.96725	0.238569	-0.820801	0.562578	NA	NA	NA	NA	NA	NA	NA	NA	NA	NA	2.9874	3.42809	2.53921	3.33467	1.48839	0.444185	2.12641	0.962615	1.58519	0.238069	0.156873	2.03048	-4.96228	2.85676	-0.865571	4.84452	2.43858	-1.04233	0.498368
Sotub08g028870	-	-	1-aminocyclopropane-1-carboxylate synthase	-	17.5.1.1 hormone metabolism.ethylene.synthesis-degradation.1-aminocyclopropane-1-carboxylate synthase | 17.5.1 hormone metabolism.ethylene.synthesis-degradation | 17.5 hormone metabolism.ethylene | 17 hormone metabolism	-	-	-	2.06296	0.10721	2.15178	0.0702599	-1.15967	0.283531	-1.36978	0.245441	1.0377	0.23345	-0.263793	0.838462	-0.0783475	0.984385	2.9887	0.250709	3.33928	0.166117	2.21327	0.393989	3.02931	0.207027	0.171933	1.5735	0.955716	0.662788	3.4166	2.87644	2.79397	2.6312	3.75861	1.18467	4.81123	2.65223	3.77647	4.30169	4.70181	5.19189	3.23042	2.62149	3.98898
PGSC0003DMG406000171	-	-	Putative calcium-transporting ATPase 13, plasma membrane-type [Q9LIK7]	-	-	-	-	-	NA	NA	NA	NA	-5.38161	0.179996	-3.79444	0.271719	3.88946	0.18428	5.48325	0.0531279	NA	NA	NA	NA	NA	NA	NA	NA	NA	NA	NA	NA	NA	NA	NA	NA	NA	NA	NA	NA	NA	NA	0.733031	2.58127	1.41549	3.67155	1.85788	-4.96228	-4.96228
PGSC0003DMG402025430	-	-	Gene of unknown function	-	8.2.9 TCA / organic transformation.other organic acid transformations.cyt MDH | 8.2 TCA / organic transformation.other organic acid transformations | 8 TCA / organic transformation	-	-	-	-1.462	0.0308814	-2.26158	0.00633695	NA	NA	NA	NA	NA	NA	NA	NA	NA	NA	NA	NA	NA	NA	NA	NA	NA	NA	2.93397	2.46522	1.92293	2.0884	1.02248	1.39154	-0.262127	1.19617	-1.67192	0.832644	0.668161	0.250266	NA	NA	NA	NA	NA	NA	NA
Sotub01g036280	-	-	Phosphoglycerate mutase family protein	-	4.1.12 glycolysis.cytosolic branch.phosphoglycerate mutase | 4.1 glycolysis.cytosolic branch | 4 glycolysis	-	-	-	3.06514	0.00140046	3.01498	0.00066422	-0.718504	0.527079	-0.359555	0.775361	0.520897	0.714441	-0.647533	0.757666	0.865637	0.475387	0.944002	0.453107	1.3915	0.207663	-0.0401874	0.977856	2.15079	0.0406723	2.19728	3.02111	2.15883	2.3391	4.12012	5.74086	6.25512	5.90599	5.92848	4.61647	5.81911	5.45156	7.06395	6.00951	5.05792	4.3781	5.83181	3.56342	6.44404
PGSC0003DMG406000187	-	-	Tryptophan decarboxylase TDC2 [P93083]	-	-	-	-	-	9.45045	0.00668005	11.3998	0.00121088	NA	NA	NA	NA	NA	NA	NA	NA	NA	NA	NA	NA	NA	NA	NA	NA	NA	NA	-5.01012	-5.01012	-5.01012	-3.42483	5.94314	3.72898	4.74228	4.3631	6.97589	5.3839	7.77679	6.38259	NA	NA	NA	NA	NA	NA	NA
Sotub09g027760	-	-	Unknown Protein	-	35.2 not assigned.unknown | 35 not assigned	-	-	-	2.16824	0.0335017	2.19045	0.0199687	2.25626	0.0402817	1.49553	0.15984	1.17134	0.153954	0.115672	0.905331	3.48047	0.00542238	3.2628	0.0140189	2.3211	0.0266095	2.33923	0.0170793	2.79492	0.00602925	1.07504	-0.454232	-1.05862	0.199812	1.34916	2.24817	2.27739	2.4976	2.16517	1.0766	2.29522	2.95128	6.35861	5.67165	7.17405	5.73886	9.30781	8.85775	8.04775
PGSC0003DMG406000198	-	-	Organ-specific protein S2 [P17772]	-	-	-	-	-	NA	NA	NA	NA	-0.932364	0.363651	-3.2743	0.123628	-1.00478	0.62315	-2.31215	0.411948	NA	NA	NA	NA	NA	NA	NA	NA	NA	NA	NA	NA	NA	NA	NA	NA	NA	NA	NA	NA	NA	NA	4.59499	6.50567	3.61813	3.15202	3.34918	3.82234	2.79385
PGSC0003DMG406000214	-	-	Elongation factor 1-alpha [O49169]	-	-	-	-	-	-0.821203	0.0282482	-0.896613	0.011587	0.424541	0.301629	-0.231387	0.607601	0.103129	0.747394	-1.14441	0.00371089	-0.451385	0.264127	-0.967116	0.0451641	-1.66874	0.000576991	-1.27585	0.00168109	-1.66001	0.000307382	4.99103	4.95795	5.20375	4.83115	4.5278	4.15219	3.89562	4.1005	4.36492	4.70079	3.97075	3.36216	6.20359	6.66714	6.06058	5.88782	6.59026	6.57723	6.74057
Sotub02g032600	-	-	Disease resistance protein (Fragment)	-	20.1.2.1 stress.biotic.receptors.CC-NBS-LRR | 20.1.2 stress.biotic.receptors | 20.1 stress.biotic | 20 stress	-	-	-	0.163675	0.783387	-0.0741411	0.894333	-0.748013	0.430434	-0.532524	0.585571	0.86771	0.202632	-1.5567	0.296935	1.29849	0.021435	-0.453626	0.717863	-0.533461	0.570619	-0.530887	0.371967	-0.736888	0.415993	2.40001	4.22117	3.0695	2.82957	2.51337	3.80642	2.92174	4.00526	3.81767	2.76807	3.1213	2.70444	2.87598	3.40882	3.08862	5.51221	2.62396	2.83136	3.63887
PGSC0003DMG400004799	-	-	Conserved gene of unknown function	-	35.2 not assigned.unknown | 35 not assigned	-	-	-	0.408843	0.172904	0.152217	0.58309	0.50708	0.144332	0.212186	0.596654	-2.26871	3.60131e-05	-2.24618	0.000227519	NA	NA	NA	NA	NA	NA	NA	NA	NA	NA	5.18643	4.22117	4.57818	4.77991	5.27605	5.1015	5.0768	4.94413	5.07402	4.78046	4.35196	5.16524	4.11971	4.06073	4.40023	4.40967	4.62196	4.725	4.65087
PGSC0003DMG406000244	-	-	Dynamin-related protein 4C [Q9ZP55]	-	-	-	-	-	0.318937	0.365006	-1.34838	0.0120925	-0.689435	0.25464	-0.181118	0.780827	-3.24066	0.00940178	-2.56989	0.0324343	NA	NA	NA	NA	NA	NA	NA	NA	NA	NA	2.4916	2.32853	2.52521	2.3391	2.7393	3.21275	2.09964	2.81092	1.28384	1.96852	0.322329	0.564646	3.40614	3.8706	3.6776	3.83745	3.08003	3.03465	3.20409
PGSC0003DMG406000247	-	-	ATP synthase subunit alpha [P00823]	-	-	-	-	-	-2.3053	0.0119818	-3.41313	0.0030702	NA	NA	NA	NA	NA	NA	NA	NA	NA	NA	NA	NA	NA	NA	NA	NA	NA	NA	2.78504	1.68968	1.74108	1.75855	0.173786	-0.52328	-1.50569	0.337891	-0.583509	-1.27291	-1.43545	-2.28778	NA	NA	NA	NA	NA	NA	NA
PGSC0003DMG400013217	-	-	Gene of unknown function	-	30.3 signalling.calcium | 30 signalling	-	-	-	0.198014	0.417024	-0.568399	0.0253547	0.646193	0.285079	0.437259	0.514259	0.45767	0.289958	0.999586	0.0273201	0.986181	0.270672	1.34401	0.141325	1.66135	0.0375013	0.526425	0.525058	0.619505	0.471226	4.71514	4.60239	4.50873	4.79934	4.99	4.67569	4.96258	4.78836	3.79581	4.5269	3.71202	4.27622	3.39176	3.6776	3.06208	3.48407	3.71171	3.80489	4.01599
PGSC0003DMG406000047	-	-	UDP-glucosyltransferase 29 [A0A0A6ZFY4]	-	-	-	-	-	4.88478	0.0344512	6.81253	0.00183441	NA	NA	NA	NA	NA	NA	NA	NA	NA	NA	NA	NA	NA	NA	NA	NA	NA	NA	-5.01012	-5.01012	-5.01012	-5.01012	2.26488	-0.668151	-2.38386	-0.788423	1.86266	0.169576	2.86378	2.09057	NA	NA	NA	NA	NA	NA	NA
PGSC0003DMG406000379	-	-	7-deoxyloganetin glucosyltransferase [F8WKW1]	-	-	-	-	-	4.66268	0.00957668	4.8647	0.0043505	-0.0745083	0.940441	0.42174	0.592957	2.2535	0.00201899	4.64261	3.26854e-06	1.92012	0.0906445	2.34924	0.0466555	3.92731	0.00076229	3.58929	0.00121809	2.53522	0.0148822	3.06896	3.28026	3.04026	3.75524	4.5871	8.06355	10.3053	8.69707	9.41545	4.83123	8.76213	9.46213	6.22301	6.24001	6.0198	5.71695	6.93436	5.2024	6.63475
PGSC0003DMG406000396	-	-	Elongation factor 1-alpha [P17786]	-	-	-	-	-	-0.407988	0.215015	-0.69895	0.0334384	0.711739	0.0760128	0.118996	0.808781	0.209139	0.489003	-1.06589	0.00272704	-0.272735	0.437244	-0.901724	0.0294883	-1.25073	0.000984496	-0.988375	0.00352633	-0.800189	0.0141204	8.40691	8.12375	8.31477	7.93344	8.28642	7.80727	7.51059	7.55546	7.6928	7.99296	7.07793	7.22812	9.17706	9.61839	9.20497	8.33985	9.82427	9.70353	9.72308
PGSC0003DMG406000055	-	-	Pre-mRNA cleavage factor Im 25 kDa subunit 2 [Q8GXS3]	-	-	-	-	-	-0.0704296	0.84826	-0.231828	0.466179	0.50383	0.712799	0.597321	0.663551	-1.03123	0.437432	-0.363029	0.792533	NA	NA	NA	NA	NA	NA	NA	NA	NA	NA	2.8208	2.28486	2.73437	2.06718	2.37665	2.86332	2.2288	2.11972	2.45286	2.48771	2.315	1.76145	0.904932	2.60861	2.1114	1.59585	2.62396	1.01149	2.40983
PGSC0003DMG400034300	-	-	Cellulose synthase	-	10.2.1 cell wall.cellulose synthesis.cellulose synthase | 10.2 cell wall.cellulose synthesis | 10 cell wall	-	-	-	2.13405	0.0564865	2.45027	0.0218308	0.597903	0.328274	0.59986	0.332403	1.31862	0.0501735	2.6778	0.000269829	0.601906	0.697369	1.69866	0.196216	2.12652	0.0729445	1.7393	0.135609	0.193024	0.91625	2.28524	2.41209	1.83487	2.3391	2.46361	4.20514	5.78621	5.03735	5.42921	3.07938	5.46146	4.73109	4.05272	3.19104	3.40242	3.19795	4.39867	3.84528	4.65775
PGSC0003DMG400018718	-	-	Gene of unknown function	-	35.2 not assigned.unknown | 35 not assigned	-	-	-	-0.45379	0.283686	-1.12373	0.0248569	-0.501968	0.651881	0.589731	0.490022	-0.720203	0.494159	-4.27089	0.0584116	NA	NA	NA	NA	NA	NA	NA	NA	NA	NA	2.19728	2.09564	1.90141	2.0016	1.91597	0.969989	1.18837	2.22915	1.15235	1.67931	0.470747	0.318862	3.44149	2.63543	3.49129	2.57431	3.05873	3.20394	2.70368
PGSC0003DMG406000080	-	-	Multicystatin [P37842]	-	-	-	-	-	0.869066	0.506389	2.93281	0.0260191	NA	NA	NA	NA	NA	NA	NA	NA	NA	NA	NA	NA	NA	NA	NA	NA	NA	NA	0.90777	4.62592	2.55307	4.55452	5.23709	3.90574	1.33331	5.48625	6.71065	6.82588	6.29289	4.56804	NA	NA	NA	NA	NA	NA	NA
PGSC0003DMG406000356	-	-	Receptor-like protein 9DC3 [Q5MR23]	-	-	-	-	-	-2.59387	0.0230353	-2.91089	0.00845087	NA	NA	NA	NA	NA	NA	NA	NA	NA	NA	NA	NA	NA	NA	NA	NA	NA	NA	3.08865	2.85187	2.15883	2.97336	1.89109	1.23737	-3.16729	-0.0145941	-0.0737848	1.18467	-0.642303	-1.19605	NA	NA	NA	NA	NA	NA	NA
PGSC0003DMG406000106	-	-	Enoyl-CoA delta isomerase 2 [O23299]	-	-	-	-	-	2.05425	0.00378157	2.71127	0.000326371	-0.424688	0.440452	-0.395816	0.487559	1.33781	0.00532926	1.18624	0.017499	0.430709	0.355996	0.886738	0.0787237	0.835592	0.0528709	1.01706	0.011908	1.19156	0.00463113	1.114	1.68968	1.74108	1.64858	3.53377	2.82323	4.35211	3.7864	4.52411	4.06263	3.81976	4.64687	4.86345	4.35915	4.06823	3.8258	3.5147	4.13317	4.41956
Sotub05g014850	-	-	Unknown Protein	-	35.2 not assigned.unknown | 35 not assigned	-	-	-	5.68191	0.137456	4.82312	0.191378	NA	NA	NA	NA	NA	NA	NA	NA	NA	NA	NA	NA	NA	NA	NA	NA	NA	NA	-5.01012	-5.01012	-5.01012	-5.01012	-5.01012	2.16508	3.06702	2.56595	2.52552	-5.01012	0.895307	1.46114	NA	NA	NA	NA	NA	NA	NA
PGSC0003DMG400026871	-	-	Cytochrome P450	-	26.10 misc.cytochrome P450 | 26 misc	-	-	-	2.69866	0.0467448	3.23173	0.013346	NA	NA	NA	NA	NA	NA	NA	NA	NA	NA	NA	NA	NA	NA	NA	NA	NA	NA	0.66707	1.01991	0.778218	1.01273	4.76882	3.19191	3.13452	3.11456	4.62677	2.56973	5.503	3.81225	NA	NA	NA	NA	NA	NA	NA
PGSC0003DMG400031729	-	-	UPF0308 protein, chloroplastic	-	29.5.11.4.3.2 protein.degradation.ubiquitin.E3.SCF.FBOX | 29.5.11.4.3 protein.degradation.ubiquitin.E3.SCF | 29.5.11.4 protein.degradation.ubiquitin.E3 | 29.5.11 protein.degradation.ubiquitin | 29.5 protein.degradation | 29 protein	-	-	-	-0.754598	0.213252	-1.17122	0.0604464	NA	NA	NA	NA	NA	NA	NA	NA	NA	NA	NA	NA	NA	NA	NA	NA	NA	NA	3.4652	3.07338	2.51107	3.41244	3.25046	2.90233	0.561809	2.35036	1.15235	2.60906	1.65401	2.09057	NA	NA	NA	NA	NA	NA	NA
PGSC0003DMG406000113	-	-	No protein match	-	-	-	-	-	3.26651	1.23005e-05	3.90601	3.07911e-06	-0.112388	0.938442	0.566623	0.629966	2.35334	0.00614703	0.224622	0.801831	0.901582	0.0707782	1.12934	0.0453167	1.14737	0.0161927	1.17534	0.00890643	1.69614	0.000698294	4.01061	4.55416	4.01267	3.86995	6.96008	7.41398	7.81778	7.31664	8.31404	7.81836	7.58856	8.36455	8.39584	7.76962	8.47875	7.6255	6.86015	8.66854	9.40078
PGSC0003DMG400031714	-	-	Cyclic nucleotide-gated ion channel	-	34.22 transport.cyclic nucleotide or calcium regulated channels | 34 transport	-	-	-	0.390054	0.445068	0.989241	0.0304726	NA	NA	NA	NA	NA	NA	NA	NA	1.08678	0.392891	0.848114	0.569915	1.89189	0.0771643	0.781	0.488452	1.11111	0.31568	1.07504	1.36564	1.03689	1.43331	1.38525	1.98298	1.42243	1.63841	2.64448	1.4092	2.29522	2.63887	NA	NA	NA	NA	NA	NA	NA
Sotub02g035990	-	-	Metal-dependent phosphohydrolase HD domain-containing protein	-	35.1 not assigned.no ontology | 35 not assigned	-	-	-	-0.849743	0.0314544	-0.462718	0.136602	NA	NA	NA	NA	NA	NA	NA	NA	NA	NA	NA	NA	NA	NA	NA	NA	NA	NA	2.76069	3.77704	3.49282	3.4539	2.42945	2.36448	2.95199	2.42586	3.16017	3.16982	2.42827	2.8736	NA	NA	NA	NA	NA	NA	NA
Sotub10g026400	-	-	Zinc/RING finger protein 3	-	29.5.11.4.2 protein.degradation.ubiquitin.E3.RING | 29.5.11.4 protein.degradation.ubiquitin.E3 | 29.5.11 protein.degradation.ubiquitin | 29.5 protein.degradation | 29 protein	-	-	-	0.0444728	0.883641	0.185604	0.465118	0.908291	0.0625944	0.804439	0.0997098	1.03177	0.00429788	0.089032	0.838206	-0.0831147	0.853748	-0.0850823	0.871024	0.0828829	0.845245	-0.386038	0.310694	0.178913	0.607774	3.45005	4.00496	3.80819	3.63783	3.62714	3.32227	4.11202	4.06552	3.83921	4.23173	3.71946	3.84751	3.47598	3.61832	3.47126	3.52789	4.47298	4.38875	4.83507
Sotub03g022470	-	-	Unknown Protein	-	35.2 not assigned.unknown | 35 not assigned	-	-	-	NA	NA	NA	NA	2.64144	0.0774205	2.11898	0.162097	-1.2891	0.0952785	-0.653169	0.409753	0.871491	0.534848	0.773071	0.628276	0.913895	0.527308	-0.216534	0.88544	-0.62602	0.787149	NA	NA	NA	NA	NA	NA	NA	NA	NA	NA	NA	NA	2.11897	0.898126	2.42078	0.375567	4.81527	3.96007	3.9277
PGSC0003DMG406000042	-	-	Cytochrome P450 83B1 [O65782]	-	-	-	-	-	1.97699	0.0510898	4.07526	0.000477509	NA	NA	NA	NA	NA	NA	NA	NA	NA	NA	NA	NA	NA	NA	NA	NA	NA	NA	-1.93418	-1.2163	-3.52012	-0.486087	-0.00150407	0.444185	-0.408177	0.555214	2.20995	2.22627	2.44631	2.22176	NA	NA	NA	NA	NA	NA	NA
Sotub02g030980	-	-	Os03g0395600 protein (Fragment)	-	35.2 not assigned.unknown | 35 not assigned	-	-	-	0.168142	0.433978	0.213563	0.283331	-0.0885877	0.821573	0.155573	0.667982	-0.0786677	0.76207	0.281022	0.280079	-0.892751	0.145887	-0.576181	0.325677	-0.175998	0.710464	-0.136482	0.758529	-0.397572	0.352557	4.50407	4.10878	4.45805	4.33689	4.282	4.83201	4.31767	4.63773	4.59335	4.61968	4.39904	4.64354	4.90708	4.45262	4.70467	4.60643	4.58892	4.59907	4.71492
Sotub09g010910	-	-	Histone H2A	-	28.1.3.2.1 DNA.synthesis/chromatin structure.histone.core.H2A | 28.1.3.2 DNA.synthesis/chromatin structure.histone.core | 28.1.3 DNA.synthesis/chromatin structure.histone | 28.1 DNA.synthesis/chromatin structure | 28 DNA	-	-	-	-1.05693	0.0491885	-2.07082	0.00458211	NA	NA	NA	NA	NA	NA	NA	NA	NA	NA	NA	NA	NA	NA	NA	NA	NA	NA	3.41928	2.38477	3.23346	2.64142	1.11135	2.43711	1.28659	2.515	0.846836	0.238069	0.728387	1.5777	NA	NA	NA	NA	NA	NA	NA
PGSC0003DMG400002340	-	-	Elicitor-inducible cytochrome P450	-	26.10 misc.cytochrome P450 | 26 misc	-	-	-	4.2069	0.00468857	4.46961	0.00155473	-0.945722	0.38266	0.241718	0.803882	1.26539	0.365578	3.05693	0.0165761	NA	NA	NA	NA	NA	NA	NA	NA	NA	NA	-1.20207	0.041822	-1.05862	0.482214	3.34511	3.36012	4.51801	3.90328	4.91407	3.47665	3.98317	3.7943	3.02321	3.26162	2.61583	3.28565	3.6202	1.80312	0.825993
PGSC0003DMG400000168	-	PGSC0003DMG400000168	60S ribosomal protein L36	-	29.2.1 protein.synthesis.ribosomal protein | 29.2.1.2 protein.synthesis.ribosomal protein.eukaryotic | 29.2.1.2.2 protein.synthesis.ribosomal protein.eukaryotic.60S subunit | 29.2.1.2.2.36 protein.synthesis.ribosomal protein.eukaryotic.60S subunit.L36 | 29.2 protein.synthesis | 29 protein	17.1.2.1.38	Protein biosynthesis.ribosome biogenesis.large ribosomal subunit (LSU).LSU proteome.component *(eL36)	component *(eL36) of large ribosomal-subunit (LSU) proteome	-0.0784315	0.794761	-0.391508	0.145683	0.582007	0.226625	0.51438	0.288072	-0.0667146	0.863183	-0.89893	0.0363599	-0.774251	0.119171	-1.27475	0.0462008	-0.910539	0.0578815	-1.49282	0.00347468	-0.944452	0.0343011	6.45597	5.69897	6.03054	5.88443	5.55483	6.21111	6.11175	5.8777	5.85636	5.67235	5.20482	5.77976	5.48815	5.71001	5.52428	5.3589	6.46637	4.92936	6.36324
PGSC0003DMG400000263	-	PGSC0003DMG400000263	Conserved gene of unknown function	-	35.2 not assigned.unknown | 35 not assigned	35.2	No Mercator4 annotation.no other annotation available	not classified	3.53441	0.114442	5.13349	0.0190498	NA	NA	NA	NA	NA	NA	NA	NA	NA	NA	NA	NA	NA	NA	NA	NA	NA	NA	-1.20207	-2.46762	-1.68179	-2.20234	0.330067	2.09946	1.76677	2.36961	4.03236	1.88554	3.11003	3.95379	NA	NA	NA	NA	NA	NA	NA
PGSC0003DMG400000317	-	PGSC0003DMG400000317	Arabinogalactan peptide 22	-	35.2 not assigned.unknown | 35 not assigned	35.2	No Mercator4 annotation.no other annotation available	not classified	5.79504	0.225657	7.19936	0.100144	NA	NA	NA	NA	NA	NA	NA	NA	NA	NA	NA	NA	NA	NA	NA	NA	NA	NA	-5.01012	-3.62682	-5.01012	-5.01012	-5.01012	2.90233	3.84816	3.20306	3.81042	0.0976691	3.28063	2.98333	NA	NA	NA	NA	NA	NA	NA
PGSC0003DMG400000480	-	PGSC0003DMG400000480	Cytochrome c oxidase subunit 5C	-	9.7 mitochondrial electron transport / ATP synthesis.cytochrome c oxidase | 9 mitochondrial electron transport / ATP synthesis	2.4.5.1.5	Cellular respiration.oxidative phosphorylation.cytochrome c oxidase complex.core components.component *(COX5c)	component *(COX5c) of cytochrome c oxidase complex	0.103078	0.867585	-1.38773	0.0790744	1.24586	0.359417	0.915596	0.551923	0.423527	0.695794	0.696638	0.504289	NA	NA	NA	NA	NA	NA	NA	NA	NA	NA	2.72339	2.09564	1.56068	2.66985	2.79402	3.20237	1.83328	1.43417	1.55078	1.84219	-0.642303	0.507013	0.312049	0.898126	1.0338	2.28188	2.06428	2.78466	3.09683
PGSC0003DMG400000697	-	PGSC0003DMG400000697	Gene of unknown function	-	33.99 development.unspecified | 33 development	11.11.1.9.1	Phytohormone action.signalling peptides.NCRP (non-cysteine-rich-peptide) category.CLE-peptide activity.CLE-precursor polypeptide	CLE precursor polypeptide	1.12265	0.307595	1.65015	0.0936459	NA	NA	NA	NA	NA	NA	NA	NA	NA	NA	NA	NA	NA	NA	NA	NA	NA	NA	1.07504	-0.358791	0.402812	0.967644	0.927787	1.31651	2.30108	2.00131	2.45286	0.425961	2.39149	3.40223	NA	NA	NA	NA	NA	NA	NA
PGSC0003DMG400000794	-	PGSC0003DMG400000794	Extensin (ext)	-	35.2 not assigned.unknown | 35 not assigned	35.2	No Mercator4 annotation.no other annotation available	not classified	5.9881	0.0793947	7.35233	0.0260585	-2.53594	0.133305	-1.18552	0.277811	4.23533	0.0279029	1.08977	0.680971	3.26062	0.438014	4.35489	0.239889	5.18709	0.117296	4.48179	0.176034	5.84371	0.0773597	-3.49506	-5.01012	0.0585509	-2.20234	2.66785	2.24817	4.46655	3.71295	4.73031	4.26083	3.15461	6.24173	4.9786	4.31834	4.43166	4.32527	1.67408	2.49664	3.41362
PGSC0003DMG400001172	-	PGSC0003DMG400001172	Conserved gene of unknown function	-	29.7 protein.glycosylation | 29.7.10 protein.glycosylation.core alpha-(1,3)-fucosyltransferase (FucT) | 29 protein	35.2	No Mercator4 annotation.no other annotation available	not classified	0.108801	0.67689	-0.63787	0.0258395	NA	NA	NA	NA	NA	NA	NA	NA	NA	NA	NA	NA	NA	NA	NA	NA	NA	NA	2.72339	2.72691	2.64657	3.10411	2.49697	3.20237	2.99621	2.9324	2.14224	2.29219	2.00995	2.14826	NA	NA	NA	NA	NA	NA	NA
PGSC0003DMG400001195	-	PGSC0003DMG400001195	Outer envelope membrane protein	-	29.3.3 protein.targeting.chloroplast | 29.3 protein.targeting | 29 protein	35.2	No Mercator4 annotation.no other annotation available	not classified	0.150728	0.73741	0.925926	0.0261488	0.380698	0.6768	-0.0148987	0.990085	0.480437	0.390185	2.16405	0.000835225	-3.53088	0.359985	1.06782	0.216684	1.28817	0.0875237	1.37637	0.0519775	0.909641	0.211005	3.72	2.66012	3.17189	3.39551	3.09572	3.27352	4.27044	2.94528	4.4088	3.64376	4.00768	4.55388	4.34172	4.33889	3.33014	3.61173	5.00811	3.72056	4.27498
PGSC0003DMG400001274	-	PGSC0003DMG400001274	SAUR family protein	-	17.2.3 hormone metabolism.auxin.induced-regulated-responsive-activated | 17.2 hormone metabolism.auxin | 17 hormone metabolism	35.2	No Mercator4 annotation.no other annotation available	not classified	6.02636	0.517363	7.0265	0.413566	-1.19745	0.668907	0.526662	0.841607	6.0671	0.025855	7.99263	0.00292219	NA	NA	NA	NA	NA	NA	NA	NA	NA	NA	-1.20207	-1.39416	-1.68179	-5.01012	-2.64306	5.53081	6.42649	5.78217	6.15148	1.49567	4.66865	6.48596	1.09448	1.10422	0.614151	0.611076	-4.96228	0.695287	1.76272
PGSC0003DMG400001826	-	PGSC0003DMG400001826	Gene of unknown function	-	35.1.40 not assigned.no ontology.glycine rich proteins | 35.1 not assigned.no ontology | 35 not assigned	35.2	No Mercator4 annotation.no other annotation available	not classified	-0.407233	0.445028	-0.757653	0.151797	NA	NA	NA	NA	NA	NA	NA	NA	NA	NA	NA	NA	NA	NA	NA	NA	NA	NA	1.75501	2.00883	2.58041	1.97905	2.20556	0.578694	1.92764	2.02578	1.55078	1.90674	1.65401	0.250266	NA	NA	NA	NA	NA	NA	NA
PGSC0003DMG400002091	-	PGSC0003DMG400002091	Gene of unknown function	-	10.8 cell wall.pectinesterases | 10.8.1 cell wall.pectinesterases.PME | 10 cell wall	35.2	No Mercator4 annotation.no other annotation available	not classified	-0.180576	0.778329	-0.111724	0.841247	NA	NA	NA	NA	NA	NA	NA	NA	NA	NA	NA	NA	NA	NA	NA	NA	NA	NA	2.19728	2.42556	1.44647	2.10931	1.91597	2.36448	0.304827	2.59894	1.36528	2.52931	2.46413	1.33433	NA	NA	NA	NA	NA	NA	NA
PGSC0003DMG400002110	-	PGSC0003DMG400002110	Proteinase inhibitor type-2 CEVI57	-	10.5.1.2 cell wall.cell wall proteins.AGPs.AGP fucosyltransferase | 10.5.1 cell wall.cell wall proteins.AGPs | 10.5 cell wall.cell wall proteins | 10 cell wall	35.2	No Mercator4 annotation.no other annotation available	not classified	12.0456	0.0210049	13.4809	0.00734516	-2.87214	0.715461	-2.13528	0.778367	6.37651	0.162662	9.61176	0.0439076	9.30944	0.302026	9.32626	0.291446	11.2941	0.174405	10.2788	0.227743	10.8388	0.193984	-5.01012	-2.46762	-5.01012	-5.01012	7.7134	6.68466	8.90822	7.03029	9.67416	5.24518	9.93007	11.1824	2.60384	1.61617	1.59895	1.70167	-4.96228	0.0736483	0.67146
PGSC0003DMG400003026	-	PGSC0003DMG400003026	Gene of unknown function	-	35.2 not assigned.unknown | 35 not assigned	35.2	No Mercator4 annotation.no other annotation available	not classified	0.25944	0.650518	-0.0972893	0.863675	NA	NA	NA	NA	NA	NA	NA	NA	NA	NA	NA	NA	NA	NA	NA	NA	NA	NA	1.32792	2.12895	1.03689	1.59028	2.28412	1.27748	1.76677	1.84506	1.65162	1.92763	2.14865	0.178245	NA	NA	NA	NA	NA	NA	NA
PGSC0003DMG400003065	-	PGSC0003DMG400003065	Conserved gene of unknown function	-	33.99 development.unspecified | 33 development	11.11.1.9.1	Phytohormone action.signalling peptides.NCRP (non-cysteine-rich-peptide) category.CLE-peptide activity.CLE-precursor polypeptide	CLE precursor polypeptide	NA	NA	NA	NA	1.1735	0.355626	1.1554	0.371207	1.80112	0.0210439	1.86073	0.0220524	3.47231	0.271526	3.58622	0.244175	4.33595	0.129559	1.58467	0.608919	3.60471	0.214313	NA	NA	NA	NA	NA	NA	NA	NA	NA	NA	NA	NA	1.6482	1.50419	1.71704	0.715826	2.33612	3.10287	3.32134
PGSC0003DMG400003144	-	PGSC0003DMG400003144	Gene of unknown function	-	9.1 mitochondrial electron transport / ATP synthesis.NADH-DH (type I) | 9.1.2 mitochondrial electron transport / ATP synthesis.NADH-DH (type I).localisation not clear | 9 mitochondrial electron transport / ATP synthesis	35.2	No Mercator4 annotation.no other annotation available	not classified	0.297854	0.246152	0.0472183	0.84994	0.491688	0.144005	0.160439	0.680098	-1.12868	0.000475257	-1.42911	0.000178923	-1.23809	0.0182874	-1.38633	0.0229217	-1.54645	0.00738117	-1.71631	0.000785242	-1.65289	0.00252482	6.13464	5.42161	5.74367	5.65482	6.0326	6.22912	6.16276	5.72541	5.86864	5.50697	5.67161	6.10031	5.44353	5.34386	5.42366	4.94222	5.81127	5.1365	6.0232
PGSC0003DMG400003245	-	PGSC0003DMG400003245	Gene of unknown function	-	35.2 not assigned.unknown | 35 not assigned	35.2	No Mercator4 annotation.no other annotation available	not classified	-0.989303	0.25485	-0.39934	0.539599	NA	NA	NA	NA	NA	NA	NA	NA	NA	NA	NA	NA	NA	NA	NA	NA	NA	NA	1.599	0.983952	1.64077	1.70461	1.81376	-0.159693	-1.20941	1.06062	0.302109	1.84219	2.10388	-0.062283	NA	NA	NA	NA	NA	NA	NA
PGSC0003DMG400003311	-	PGSC0003DMG400003311	Conserved gene of unknown function	-	35.2 not assigned.unknown | 35 not assigned	11.11.1.1.1	Phytohormone action.signalling peptides.NCRP (non-cysteine-rich-peptide) category.PIP/PIPL-peptide activity.PIP/PIPL-precursor polypeptide	PIP/PIPL precursor polypeptide	10.9497	0.264656	11.2094	0.221596	2.99806	0.711759	4.64663	0.506998	7.65786	0.138988	8.10746	0.123804	6.76418	0.4553	10.6649	0.129872	10.9154	0.0971118	9.23478	0.164475	10.1612	0.122833	-5.01012	-5.01012	-5.01012	-5.01012	-0.201077	7.11927	8.90532	7.26232	7.92541	1.7975	7.21119	7.16139	1.38328	-1.41313	-4.96228	-0.0705496	4.71336	-4.96228	4.06855
PGSC0003DMG400003485	-	PGSC0003DMG400003485	Plastid fibrillin 2	-	31.1 cell.organisation | 31 cell	5.9.1	Lipid metabolism.plastoglobule-associated activities.Fibrillin plastoglobule core protein *(FBN1/2)	Fibrillin plastoglobule core protein *(FBN1/2)	0.101827	0.789866	-0.0360525	0.920806	NA	NA	NA	NA	NA	NA	NA	NA	NA	NA	NA	NA	NA	NA	NA	NA	NA	NA	2.21531	2.04418	1.64077	1.93288	1.7598	2.43711	2.47782	1.63841	1.58519	2.17479	1.59052	2.20373	NA	NA	NA	NA	NA	NA	NA
PGSC0003DMG400004057	-	PGSC0003DMG400004057	ORF16-lacZ fusion protein	-	35.2 not assigned.unknown | 35 not assigned	35.2	No Mercator4 annotation.no other annotation available	not classified	-0.081782	0.807061	-0.473481	0.123983	-1.25776	0.0952462	-1.33102	0.0922843	-0.642542	0.333361	-0.700948	0.46355	-1.18479	0.313946	-1.50094	0.413568	-1.33832	0.282282	-1.09921	0.222606	-2.03006	0.180199	3.38784	4.08776	3.42658	4.17772	3.7219	3.55222	3.87998	3.6115	3.11379	3.88713	3.07566	3.05547	4.47731	4.71405	4.31291	4.14941	2.50306	3.85662	3.4378
PGSC0003DMG400004342	-	PGSC0003DMG400004342	O-methyltransferase	-	26.6 misc.O-methyl transferases | 26 misc	50.2.1	Enzyme classification.EC_2 transferases.EC_2-1 transferase transferring one-carbon group	EC_2.1 transferase transferring one-carbon group	-1.1681	0.0748768	-1.21278	0.0444763	NA	NA	NA	NA	NA	NA	NA	NA	NA	NA	NA	NA	NA	NA	NA	NA	NA	NA	2.86714	3.26536	2.78224	3.34352	2.93459	1.98298	1.08296	1.35911	0.458746	1.70374	1.65401	3.27852	NA	NA	NA	NA	NA	NA	NA
PGSC0003DMG400004424	-	PGSC0003DMG400004424	Conserved gene of unknown function	-	35.2 not assigned.unknown | 35 not assigned	2.4.6.1.5	Cellular respiration.oxidative phosphorylation.ATP synthase complex.membrane MF0 subcomplex.subunit e	subunit e of ATP synthase membrane MF0 subcomplex	-0.0862312	0.785978	-0.848098	0.00945128	0.36717	0.320532	0.574966	0.104932	-1.34841	0.000265002	-2.10344	7.31315e-05	-1.79687	0.169293	-2.15969	0.221443	-1.88128	0.160458	-2.61687	0.0974159	-0.741239	0.217561	5.58854	5.38933	5.51662	5.82089	5.95969	5.60756	5.24811	5.16677	4.93756	5.04466	4.15758	4.78664	4.93463	4.92717	4.42821	4.54733	5.31017	4.82648	4.668
PGSC0003DMG400004553	-	PGSC0003DMG400004553	Kinase	-	30.2.16 signalling.receptor kinases.Catharanthus roseus-like RLK1 | 30.2 signalling.receptor kinases | 30 signalling	50.2.7	Enzyme classification.EC_2 transferases.EC_2-7 transferase transferring phosphorus-containing group	EC_2.7 transferase transferring phosphorus-containing group	0.91283	0.0235622	0.929384	0.0125823	-0.2613	0.815634	0.123688	0.914213	-1.99157	0.085375	1.03699	0.111634	NA	NA	NA	NA	NA	NA	NA	NA	NA	NA	2.47674	2.7485	2.10337	2.66985	3.0174	3.18138	4.02931	3.49363	3.94896	3.33529	3.25014	3.22591	2.77984	2.16881	2.48877	2.74492	1.88233	1.60231	3.50798
PGSC0003DMG400004935	-	PGSC0003DMG400004935	Conserved gene of unknown function	-	35.2 not assigned.unknown | 35 not assigned	35.2	No Mercator4 annotation.no other annotation available	not classified	-0.73481	0.101191	-1.62184	0.00297576	-0.392788	0.653535	-1.18093	0.258256	-2.04358	0.0605208	-3.04636	0.0362023	NA	NA	NA	NA	NA	NA	NA	NA	NA	NA	4.73714	4.53875	4.73237	4.90476	4.81254	4.13045	2.99621	3.94879	2.72382	3.92398	2.79504	2.88496	2.85516	3.09766	3.45775	3.63862	2.66681	2.96304	2.37687
PGSC0003DMG400004971	-	PGSC0003DMG400004971	Gene of unknown function	-	35.2 not assigned.unknown | 35 not assigned	35.2	No Mercator4 annotation.no other annotation available	not classified	-0.772034	0.0617319	-2.05881	0.00212745	NA	NA	NA	NA	NA	NA	NA	NA	NA	NA	NA	NA	NA	NA	NA	NA	NA	NA	2.38416	2.28486	2.21223	2.3391	0.659663	1.9083	1.76677	1.8723	-0.583509	0.693223	0.728387	0.0224276	NA	NA	NA	NA	NA	NA	NA
PGSC0003DMG400004979	-	PGSC0003DMG400004979	Gene of unknown function	-	35.2 not assigned.unknown | 35 not assigned	35.2	No Mercator4 annotation.no other annotation available	not classified	-0.737653	0.12543	-0.935089	0.0472376	NA	NA	NA	NA	NA	NA	NA	NA	NA	NA	NA	NA	NA	NA	NA	NA	NA	NA	2.19728	3.21971	2.21223	1.90923	1.19505	1.77454	1.83328	1.95108	1.05752	1.72776	1.98548	1.12039	NA	NA	NA	NA	NA	NA	NA
PGSC0003DMG400005002	-	PGSC0003DMG400005002	GTP binding protein	-	35.1 not assigned.no ontology | 35 not assigned	35.2	No Mercator4 annotation.no other annotation available	not classified	NA	NA	NA	NA	-0.103001	0.984706	1.4488	0.70126	9.27998	8.05351e-05	6.61023	0.0040227	NA	NA	NA	NA	NA	NA	NA	NA	NA	NA	NA	NA	NA	NA	NA	NA	NA	NA	NA	NA	NA	NA	-4.96228	-4.96228	-4.96228	1.11105	-4.96228	-4.96228	0.229614
PGSC0003DMG400005083	-	PGSC0003DMG400005083	Conserved gene of unknown function	-	35.2 not assigned.unknown | 35 not assigned	35.2	No Mercator4 annotation.no other annotation available	not classified	-1.36882	0.0272349	-4.0125	0.00498666	NA	NA	NA	NA	NA	NA	NA	NA	NA	NA	NA	NA	NA	NA	NA	NA	NA	NA	3.3638	3.14025	2.68485	3.4539	2.10095	2.58829	1.02722	1.23866	-5.01012	0.483521	-0.244841	0.507013	NA	NA	NA	NA	NA	NA	NA
PGSC0003DMG400005219	-	PGSC0003DMG400005219	Gene of unknown function	-	35.2 not assigned.unknown | 35 not assigned	35.2	No Mercator4 annotation.no other annotation available	not classified	-1.32832	0.066719	-1.43239	0.0321288	NA	NA	NA	NA	NA	NA	NA	NA	NA	NA	NA	NA	NA	NA	NA	NA	NA	NA	1.67912	2.50383	1.6918	2.47419	0.173786	0.215515	1.465	1.35911	1.61879	0.425961	1.68473	-0.712578	NA	NA	NA	NA	NA	NA	NA
PGSC0003DMG400005514	-	PGSC0003DMG400005514	Glycine-rich protein	-	35.1.40 not assigned.no ontology.glycine rich proteins | 35.1 not assigned.no ontology | 35 not assigned	35.2	No Mercator4 annotation.no other annotation available	not classified	-0.788042	0.0131509	-1.13583	0.00100364	0.40773	0.311255	0.47226	0.234948	-0.352957	0.266355	-0.93031	0.0348442	-0.143818	0.703733	-0.679953	0.18185	-0.699942	0.11692	-1.00007	0.0104011	-0.790885	0.0590945	6.50625	5.98137	6.06119	5.80975	5.24693	5.6635	5.02794	5.26769	5.0216	5.29023	4.71032	4.79268	4.34546	4.46014	4.36086	4.83874	5.07061	4.85219	4.52111
PGSC0003DMG400005965	-	PGSC0003DMG400005965	Gene of unknown function	-	35.1.41 not assigned.no ontology.hydroxyproline rich proteins | 35.1 not assigned.no ontology | 35 not assigned	35.2	No Mercator4 annotation.no other annotation available	not classified	1.07408	0.0620265	1.47595	0.0083394	NA	NA	NA	NA	NA	NA	NA	NA	NA	NA	NA	NA	NA	NA	NA	NA	NA	NA	0.500665	0.514769	1.61457	0.921102	1.45482	2.3075	2.61648	1.5399	2.11895	2.19215	2.17052	2.86215	NA	NA	NA	NA	NA	NA	NA
PGSC0003DMG400006012	-	PGSC0003DMG400006012	Conserved gene of unknown function	-	35.2 not assigned.unknown | 35 not assigned	11.11.1.14.1	Phytohormone action.signalling peptides.NCRP (non-cysteine-rich-peptide) category.SCREW-peptide activity.SCREW precursor polypeptide	SCREW precursor polypeptide	6.33839	0.0262337	6.47097	0.0148955	NA	NA	NA	NA	NA	NA	NA	NA	NA	NA	NA	NA	NA	NA	NA	NA	NA	NA	-2.29328	-5.01012	-2.32605	-3.42483	3.13863	2.69581	3.76541	2.42586	3.75106	1.2852	3.92001	3.71379	NA	NA	NA	NA	NA	NA	NA
PGSC0003DMG400006015	-	PGSC0003DMG400006015	Gene of unknown function	-	35.2 not assigned.unknown | 35 not assigned	35.2	No Mercator4 annotation.no other annotation available	not classified	-0.0501422	0.945585	-0.434216	0.506721	NA	NA	NA	NA	NA	NA	NA	NA	NA	NA	NA	NA	NA	NA	NA	NA	NA	NA	2.08413	2.27001	2.83994	2.76516	3.2699	2.36448	3.18634	0.962615	0.665802	2.92173	1.80147	2.43765	NA	NA	NA	NA	NA	NA	NA
PGSC0003DMG400006250	-	PGSC0003DMG400006250	Gene of unknown function	-	35.2 not assigned.unknown | 35 not assigned	35.2	No Mercator4 annotation.no other annotation available	not classified	-2.8104	0.0356654	-4.48787	0.0135788	NA	NA	NA	NA	NA	NA	NA	NA	NA	NA	NA	NA	NA	NA	NA	NA	NA	NA	2.12284	3.09039	1.6918	3.11449	1.58464	-1.75178	-1.50569	0.172387	-2.04018	-2.00132	1.22292	-5.01012	NA	NA	NA	NA	NA	NA	NA
PGSC0003DMG400006376	-	PGSC0003DMG400006376	Gene of unknown function	-	35.2 not assigned.unknown | 35 not assigned	35.2	No Mercator4 annotation.no other annotation available	not classified	0.174074	0.753121	-0.616738	0.253057	NA	NA	NA	NA	NA	NA	NA	NA	NA	NA	NA	NA	NA	NA	NA	NA	NA	NA	2.53531	3.35958	2.72215	3.23354	3.26021	3.61619	1.76677	3.76476	1.65162	1.96852	2.94216	2.81544	NA	NA	NA	NA	NA	NA	NA
PGSC0003DMG400006537	-	PGSC0003DMG400006537	Gene of unknown function	-	35.2 not assigned.unknown | 35 not assigned	35.2	No Mercator4 annotation.no other annotation available	not classified	-0.294052	0.612442	-0.691367	0.220678	NA	NA	NA	NA	NA	NA	NA	NA	NA	NA	NA	NA	NA	NA	NA	NA	NA	NA	1.32792	2.42556	0.824681	2.02379	1.61535	1.10986	0.84579	1.81729	0.531117	1.57725	1.4184	0.318862	NA	NA	NA	NA	NA	NA	NA
PGSC0003DMG400006546	-	PGSC0003DMG400006546	Conserved gene of unknown function	-	9.5 mitochondrial electron transport / ATP synthesis.cytochrome c reductase | 9 mitochondrial electron transport / ATP synthesis	35.2	No Mercator4 annotation.no other annotation available	not classified	0.78012	0.025003	1.27505	0.000881204	0.209464	0.816595	0.327516	0.69998	-0.138956	0.835795	0.43988	0.48065	-2.08618	0.364563	1.21864	0.286506	0.861824	0.436875	1.22958	0.189066	0.910779	0.364723	2.31897	2.23983	2.58041	2.49022	3.29856	3.09422	3.03911	3.27628	3.88826	3.12531	3.69703	4.02737	2.76875	2.64866	3.33753	3.72273	3.03712	3.70183	4.14396
PGSC0003DMG400006724	-	PGSC0003DMG400006724	Conserved gene of unknown function	-	35.2 not assigned.unknown | 35 not assigned	35.2	No Mercator4 annotation.no other annotation available	not classified	-1.51418	0.13037	-3.02338	0.0410713	NA	NA	NA	NA	NA	NA	NA	NA	NA	NA	NA	NA	NA	NA	NA	NA	NA	NA	2.63241	2.17752	1.92293	2.47419	-1.79013	3.06013	-0.753872	2.42586	-1.67192	0.366009	-0.642303	-1.19605	NA	NA	NA	NA	NA	NA	NA
PGSC0003DMG400006837	-	PGSC0003DMG400006837	Conserved gene of unknown function	-	35.2 not assigned.unknown | 35 not assigned	35.2	No Mercator4 annotation.no other annotation available	not classified	1.02309	0.0342742	1.27655	0.00622216	-0.712813	0.170016	-0.642141	0.217702	0.239387	0.618899	0.42903	0.409207	0.287994	0.727494	0.313873	0.779395	0.386746	0.631259	0.210053	0.770469	-0.627836	0.565903	1.26007	1.6211	1.22186	2.35669	3.23076	2.78199	2.0162	2.33085	3.18281	2.82484	2.66239	2.83898	4.26488	3.75914	4.10335	3.96513	2.50306	3.51417	3.59655
PGSC0003DMG400007147	-	PGSC0003DMG400007147	Conserved gene of unknown function	-	35.2 not assigned.unknown | 35 not assigned	2.4.5.2.3	Cellular respiration.oxidative phosphorylation.cytochrome c oxidase complex.plant-specific components.component *(Cox-X4)	component *(Cox-X4) of cytochrome c oxidase complex	0.419238	0.100535	0.0669667	0.774949	0.103244	0.759506	0.0191593	0.960679	-0.845806	0.000730661	-1.13973	7.9962e-05	-1.09498	0.0193618	-1.1185	0.0306184	-1.24014	0.0060155	-1.0018	0.0121475	-1.05095	0.00967758	7.24759	6.69923	7.02025	7.03784	7.68201	7.40891	7.40452	7.19917	7.40214	7.10281	6.78632	6.98661	7.48696	7.29596	7.21226	7.09589	7.2234	7.46481	7.17441
PGSC0003DMG400007464	-	PGSC0003DMG400007464	Gene of unknown function	-	35.2 not assigned.unknown | 35 not assigned	35.2	No Mercator4 annotation.no other annotation available	not classified	-0.400824	0.574128	-2.25382	0.0212452	NA	NA	NA	NA	NA	NA	NA	NA	NA	NA	NA	NA	NA	NA	NA	NA	NA	NA	3.40365	4.6859	3.9616	4.56212	4.9484	3.98055	3.01065	2.98327	2.27462	3.81609	-0.133451	1.26648	NA	NA	NA	NA	NA	NA	NA
PGSC0003DMG400007472	-	PGSC0003DMG400007472	Conserved gene of unknown function	-	35.2 not assigned.unknown | 35 not assigned	35.2	No Mercator4 annotation.no other annotation available	not classified	5.94176	0.259673	7.80914	0.113271	NA	NA	NA	NA	NA	NA	NA	NA	NA	NA	NA	NA	NA	NA	NA	NA	NA	NA	-5.01012	-3.62682	-2.32605	-5.01012	-2.64306	2.97731	5.04908	2.9324	5.31086	1.46742	4.09605	4.33536	NA	NA	NA	NA	NA	NA	NA
PGSC0003DMG400007475	-	PGSC0003DMG400007475	DVL6	-	33.99 development.unspecified | 33 development	11.11.1.6.1	Phytohormone action.signalling peptides.NCRP (non-cysteine-rich-peptide) category.DVL/ROT-peptide activity.DVL/RTFL-precursor polypeptide	DVL/RTFL precursor polypeptide	NA	NA	NA	NA	-0.591918	0.788468	-1.63695	0.477905	-2.41005	0.191017	-3.16657	0.148605	NA	NA	NA	NA	NA	NA	NA	NA	NA	NA	NA	NA	NA	NA	NA	NA	NA	NA	NA	NA	NA	NA	2.79085	0.853123	2.68701	0.498122	-0.367005	2.83136	0.616039
PGSC0003DMG400007488	-	PGSC0003DMG400007488	Pyruvate dehydrogenase E1 beta subunit	-	11.1.31 lipid metabolism.FA synthesis and FA elongation.pyruvate DH | 8.1.1.1 TCA / organic transformation.TCA.pyruvate DH.E1 | 8.1.1 TCA / organic transformation.TCA.pyruvate DH | 8.1 TCA / organic transformation.TCA | 8 TCA / organic transformation | 11.1 lipid metabolism.FA synthesis and FA elongation | 11 lipid metabolism	5.1.2.2.1.2	Lipid metabolism.fatty acid metabolism.acetyl-CoA generation.plastidial pyruvate dehydrogenase complex.E1 pyruvate dehydrogenase subcomplex.subunit beta	subunit beta of E1 subcomplex of pyruvate dehydrogenase complex	-0.551153	0.0475765	-1.03457	0.00131358	-1.06246	0.0650344	-1.42398	0.0203182	-2.14655	0.0042581	-1.31505	0.0416916	-3.63298	0.108399	-2.67166	0.0922127	-2.22485	0.0294397	-1.67675	0.011051	-2.27253	0.0197111	6.89391	6.34959	6.4314	6.32409	6.11147	6.0511	5.82759	5.81062	5.38107	5.91786	5.38634	5.18375	6.03104	6.14869	5.80192	5.37698	5.21233	4.93204	3.89897
PGSC0003DMG400007627	-	PGSC0003DMG400007627	Gene of unknown function	-	35.2 not assigned.unknown | 35 not assigned	35.2	No Mercator4 annotation.no other annotation available	not classified	0.798043	0.338452	1.10151	0.146258	-0.618408	0.854094	-0.643269	0.858826	-5.58049	0.0335047	-0.124738	0.923763	NA	NA	NA	NA	NA	NA	NA	NA	NA	NA	1.39271	2.20901	2.02594	2.96191	3.05149	2.05399	3.22401	3.44001	3.14871	3.44077	4.80425	1.65933	-0.284877	0.853123	-1.54739	2.78158	0.117834	-0.609129	-1.87741
PGSC0003DMG400007749	-	PGSC0003DMG400007749	Transcription factor	-	27.3.7 RNA.regulation of transcription.C2C2(Zn) Constans-like zinc finger family (CO-like) | 27.3 RNA.regulation of transcription | 27 RNA	15.5.4.5.3	RNA biosynthesis.DNA-binding transcriptional regulation.other all-alpha-helix DNA-binding domain.BBX family.class-III transcription factor	BBX class-III transcription factor	-2.58823	0.00384719	-3.11616	0.00144023	NA	NA	NA	NA	NA	NA	NA	NA	NA	NA	NA	NA	NA	NA	NA	NA	NA	NA	3.82351	3.98235	3.38842	4.25011	2.03433	0.815083	0.779862	1.32007	0.846836	2.7796	-1.19274	0.102439	NA	NA	NA	NA	NA	NA	NA
PGSC0003DMG400008217	-	PGSC0003DMG400008217	Gene of unknown function	-	35.2 not assigned.unknown | 35 not assigned	35.2	No Mercator4 annotation.no other annotation available	not classified	NA	NA	NA	NA	0.562451	0.733829	0.554112	0.748287	2.24075	0.285975	2.31076	0.294774	NA	NA	NA	NA	NA	NA	NA	NA	NA	NA	NA	NA	NA	NA	NA	NA	NA	NA	NA	NA	NA	NA	2.41762	-0.167111	2.30487	1.93655	2.92393	2.62149	1.88499
PGSC0003DMG400008276	-	PGSC0003DMG400008276	Gene of unknown function	-	35.2 not assigned.unknown | 35 not assigned	35.2	No Mercator4 annotation.no other annotation available	not classified	NA	NA	NA	NA	3.83931	0.00974264	4.72297	0.00191857	2.46195	0.0116429	2.16299	0.0346144	2.71614	0.0128278	4.20873	0.00133305	3.87927	0.000564832	3.54122	0.000734215	4.98659	5.47464e-05	NA	NA	NA	NA	NA	NA	NA	NA	NA	NA	NA	NA	4.30765	2.38973	5.25039	3.67805	6.94238	8.35281	8.5643
PGSC0003DMG400008430	-	PGSC0003DMG400008430	Gene of unknown function	-	35.2 not assigned.unknown | 35 not assigned	35.2	No Mercator4 annotation.no other annotation available	not classified	1.9864	0.276163	2.33454	0.160319	NA	NA	NA	NA	NA	NA	NA	NA	NA	NA	NA	NA	NA	NA	NA	NA	NA	NA	0.016136	-1.2163	-0.505076	-0.617334	-1.49951	1.56363	3.17356	2.76805	2.81361	0.483521	2.10388	1.85681	NA	NA	NA	NA	NA	NA	NA
PGSC0003DMG400008750	-	PGSC0003DMG400008750	Cytochrome P450	-	26.10 misc.cytochrome P450 | 26 misc	5.2.10.2.2.3 | 50.1.13	Lipid metabolism.glycerolipid metabolism.glycerolipid degradation.phospholipase activities.phospholipase A2 activities.phospholipase-A2 *(pPLA2-II) | Enzyme classification.EC_1 oxidoreductases.EC_1-14 oxidoreductase acting on paired donor with incorporation or reduction of molecular oxygen	phospholipase-A2 *(pPLA2-II)) | EC_1.14 oxidoreductase acting on paired donor with incorporation or reduction of molecular oxygen	NA	NA	NA	NA	-2.35786	0.181921	-0.64293	0.649918	-2.04771	0.16038	-0.287302	0.81659	NA	NA	NA	NA	NA	NA	NA	NA	NA	NA	NA	NA	NA	NA	NA	NA	NA	NA	NA	NA	NA	NA	2.29931	2.75034	2.90174	2.85222	2.16734	2.34394	1.76272
PGSC0003DMG400009326	-	PGSC0003DMG400009326	Conserved gene of unknown function	-	35.2 not assigned.unknown | 35 not assigned	35.2	No Mercator4 annotation.no other annotation available	not classified	0.683887	0.341172	0.828027	0.202282	-0.772969	0.652946	-0.155884	0.93217	2.05087	0.0227101	2.07366	0.0256178	NA	NA	NA	NA	NA	NA	NA	NA	NA	NA	1.54301	0.747053	1.03689	2.49022	2.89759	2.1863	1.95777	1.19617	1.58519	3.26317	1.34335	2.40646	3.28685	2.72558	3.3227	3.08515	1.6458	2.89871	1.9977
PGSC0003DMG400009437	-	PGSC0003DMG400009437	Gene of unknown function	-	35.2 not assigned.unknown | 35 not assigned	35.2	No Mercator4 annotation.no other annotation available	not classified	-0.614353	0.207855	-0.231434	0.563518	NA	NA	NA	NA	NA	NA	NA	NA	NA	NA	NA	NA	NA	NA	NA	NA	NA	NA	2.28524	2.06154	1.90141	2.02379	1.31215	0.513006	1.62376	2.42586	1.65162	2.44489	1.38136	1.71129	NA	NA	NA	NA	NA	NA	NA
PGSC0003DMG400009547	-	PGSC0003DMG400009547	Gene of unknown function	-	35.2 not assigned.unknown | 35 not assigned	35.2	No Mercator4 annotation.no other annotation available	not classified	0.359039	0.449487	0.211992	0.630215	NA	NA	NA	NA	NA	NA	NA	NA	NA	NA	NA	NA	NA	NA	NA	NA	NA	NA	0.993829	1.73365	1.32243	1.75855	2.54562	1.35451	0.908837	2.25007	1.58519	1.72776	1.74428	1.60543	NA	NA	NA	NA	NA	NA	NA
PGSC0003DMG400009686	-	PGSC0003DMG400009686	Bacterial spot disease resistance protein 4	-	35.2 not assigned.unknown | 35 not assigned	26.10.2.1.1	External stimuli response.pathogen.effector-triggered immunity (ETI) machinery.TNL-mediated effector-triggered immunity.effector receptor *(NLR)	effector receptor *(NLR)	2.49054	0.308977	3.09013	0.163126	NA	NA	NA	NA	NA	NA	NA	NA	NA	NA	NA	NA	NA	NA	NA	NA	NA	NA	-2.29328	0.29759	-1.96825	-0.922194	-0.312272	2.09946	1.69703	1.8723	3.51272	-0.660715	2.63119	2.69156	NA	NA	NA	NA	NA	NA	NA
PGSC0003DMG400009734	-	PGSC0003DMG400009734	Conserved gene of unknown function	-	31.3.1 cell.cycle.peptidylprolyl isomerase | 31.3 cell.cycle | 31 cell	35.2	No Mercator4 annotation.no other annotation available	not classified	-0.211597	0.70683	-0.587987	0.282437	NA	NA	NA	NA	NA	NA	NA	NA	NA	NA	NA	NA	NA	NA	NA	NA	NA	NA	1.96134	2.38477	0.996876	2.06718	1.02248	2.38298	1.80041	1.43417	0.302109	1.31722	1.18043	2.07082	NA	NA	NA	NA	NA	NA	NA
PGSC0003DMG400009771	-	PGSC0003DMG400009771	Gene of unknown function	-	35.2 not assigned.unknown | 35 not assigned	35.2	No Mercator4 annotation.no other annotation available	not classified	-1.26892	0.0475765	-1.88152	0.00613689	0.813323	0.179485	0.954291	0.107302	0.0231463	0.956195	-1.42168	0.0215317	-0.322741	0.687909	-0.690714	0.509058	-1.15239	0.334554	0.175418	0.782612	-0.363818	0.605749	4.94586	5.51434	4.73845	5.77091	4.91175	4.06319	2.87514	3.94879	2.43411	4.5674	3.21899	3.08531	3.74287	3.27873	3.28496	4.18178	4.6292	4.92398	4.52111
PGSC0003DMG400009837	-	PGSC0003DMG400009837	Gene of unknown function	-	35.2 not assigned.unknown | 35 not assigned	35.2	No Mercator4 annotation.no other annotation available	not classified	0.315915	0.250513	0.0901874	0.730021	0.114392	0.882177	0.236562	0.745112	-1.24874	0.0631762	0.577041	0.234836	-3.56845	0.147958	-0.852399	0.344996	-0.567637	0.454469	-0.373228	0.488434	-1.11754	0.157135	4.4819	5.16482	4.73541	5.35997	4.92407	5.39153	5.37912	5.30816	4.97371	5.17703	5.21011	4.7405	3.60627	3.49191	3.96698	4.30022	3.64184	4.43863	3.47721
PGSC0003DMG400009850	-	PGSC0003DMG400009850	Progesterone 5-beta-reductase	-	33.99 development.unspecified | 33 development	35.2	No Mercator4 annotation.no other annotation available	not classified	1.04381	0.11145	1.61462	0.0124132	-0.230478	0.801909	0.102516	0.91498	0.638957	0.482928	1.03898	0.249739	-1.64263	0.459635	1.23218	0.159335	-0.596814	0.681967	0.971443	0.186123	0.675903	0.405651	1.42405	2.28486	1.85739	3.09366	4.38362	2.43711	2.67205	3.20306	3.45807	4.48172	3.43318	3.62853	4.31147	2.46644	4.17938	4.69878	3.55327	4.6058	3.65958
PGSC0003DMG400009898	-	PGSC0003DMG400009898	BLE1 protein	-	35.2 not assigned.unknown | 35 not assigned	2.4.1.4.2.2	Cellular respiration.oxidative phosphorylation.NADH dehydrogenase complex.non-core modules.beta subcomplex.component *(NDUFB2/AGGG)	component *(NDUFB2/AGGG) of NADH dehydrogenase beta subcomplex	0.115353	0.670359	-0.199538	0.413478	0.168189	0.658567	0.0947971	0.824623	-1.25951	0.000100339	-1.55229	2.32379e-05	-1.2369	0.0302667	-1.41318	0.0334372	-1.72337	0.00416848	-0.962089	0.0384995	-1.17666	0.0169209	7.82128	7.13241	7.17845	7.26679	7.68247	7.67039	7.29963	7.22318	7.26695	7.10567	6.90197	7.33497	7.09147	7.05954	6.89593	7.17668	6.90707	7.02746	7.32242
PGSC0003DMG400010113	-	PGSC0003DMG400010113	Gene of unknown function	-	35.2 not assigned.unknown | 35 not assigned	35.2	No Mercator4 annotation.no other annotation available	not classified	NA	NA	NA	NA	3.66517	0.0150604	3.70014	0.0127759	4.32839	0.000543321	4.17531	0.000879534	0.915235	0.818872	4.71606	0.100002	5.00984	0.0614267	4.03319	0.13053	6.13901	0.0255808	NA	NA	NA	NA	NA	NA	NA	NA	NA	NA	NA	NA	2.48692	0.806671	3.53052	2.7073	4.76028	6.37532	6.58781
PGSC0003DMG400010213	-	PGSC0003DMG400010213	Gene of unknown function	-	35.2 not assigned.unknown | 35 not assigned	35.2	No Mercator4 annotation.no other annotation available	not classified	-0.799536	0.160949	-0.839855	0.108966	NA	NA	NA	NA	NA	NA	NA	NA	NA	NA	NA	NA	NA	NA	NA	NA	NA	NA	2.60533	1.87779	2.02594	1.56022	2.03433	1.01814	0.779862	0.910998	-0.0737848	1.92763	1.52411	1.08144	NA	NA	NA	NA	NA	NA	NA
PGSC0003DMG400010359	-	PGSC0003DMG400010359	Phloem protein 2	-	35.1 not assigned.no ontology | 35 not assigned	35.2	No Mercator4 annotation.no other annotation available	not classified	2.00057	0.17913	1.92209	0.163766	0.258241	0.905389	1.89514	0.16378	6.87324	0.0211683	6.05967	0.0511469	NA	NA	NA	NA	NA	NA	NA	NA	NA	NA	0.862736	1.30863	0.206249	0.605072	1.11135	3.31265	3.95658	2.87967	4.24632	0.693223	2.3345	3.72648	3.34773	0.758673	1.96632	1.91471	2.42201	0.0736483	2.86689
PGSC0003DMG400010501	-	PGSC0003DMG400010501	Gene of unknown function	-	35.2 not assigned.unknown | 35 not assigned	35.2	No Mercator4 annotation.no other annotation available	not classified	-0.565454	0.257908	-1.38472	0.0268868	NA	NA	NA	NA	NA	NA	NA	NA	NA	NA	NA	NA	NA	NA	NA	NA	NA	NA	2.44653	2.56596	2.32965	3.10411	1.52119	2.73955	1.28659	2.48	0.728704	2.15721	-0.0300473	1.63263	NA	NA	NA	NA	NA	NA	NA
PGSC0003DMG400010562	-	PGSC0003DMG400010562	Conserved gene of unknown function	-	34.14 transport.unspecified cations | 34 transport	24.2.2.3.2	Solute transport.carrier-mediated transport.MFS superfamily.cation transporter OCT family.organic cation transporter *(OCT)	organic cation transporter *(OCT)	NA	NA	NA	NA	5.52828	0.0578703	3.15081	0.347994	10.2766	8.64832e-05	8.38606	0.000761168	8.71936	0.0670278	10.9137	0.0203009	10.3293	0.0190749	8.10435	0.0601649	10.6445	0.0160435	NA	NA	NA	NA	NA	NA	NA	NA	NA	NA	NA	NA	-4.96228	-1.65172	-4.96228	-1.64548	1.78196	3.27325	1.93113
PGSC0003DMG400010597	-	PGSC0003DMG400010597	Gene of unknown function	-	11.2.4 lipid metabolism.FA desaturation.omega 6 desaturase | 11.2 lipid metabolism.FA desaturation | 11 lipid metabolism	5.1.7.3.1	Lipid metabolism.fatty acid metabolism.fatty acid desaturation.methyl-end desaturation.delta-12/delta-15 fatty acid desaturase *(FAD2/3/6-8)	delta-12/delta-15 fatty acid desaturase	12.3367	0.0430068	11.2564	0.0426127	1.55287	0.105601	1.93175	0.038436	1.71039	0.0183594	2.24452	0.00361686	1.24422	0.250993	1.96538	0.0670242	1.80483	0.0638619	2.00343	0.0344259	2.18149	0.0234879	-5.01012	-2.11586	-5.01012	-5.01012	4.77563	8.74684	9.41505	8.89146	8.47204	3.69948	8.29402	6.98265	2.26815	1.79338	2.61583	2.1757	4.67539	3.04459	3.75887
PGSC0003DMG400010723	-	PGSC0003DMG400010723	Gene of unknown function	-	35.2 not assigned.unknown | 35 not assigned	35.2	No Mercator4 annotation.no other annotation available	not classified	6.51998	0.34788	7.34217	0.250316	NA	NA	NA	NA	NA	NA	NA	NA	NA	NA	NA	NA	NA	NA	NA	NA	NA	NA	-5.01012	-5.01012	-5.01012	-3.42483	-5.01012	3.55222	4.95513	4.43338	4.4088	-0.791159	4.10743	3.162	NA	NA	NA	NA	NA	NA	NA
PGSC0003DMG400010816	-	PGSC0003DMG400010816	Gene of unknown function	-	35.2 not assigned.unknown | 35 not assigned	35.2	No Mercator4 annotation.no other annotation available	not classified	-0.368177	0.465143	-1.76559	0.0100829	NA	NA	NA	NA	NA	NA	NA	NA	NA	NA	NA	NA	NA	NA	NA	NA	NA	NA	4.26974	3.45461	3.10758	4.19739	3.02885	4.03422	3.1079	3.3264	0.302109	2.41561	1.90947	2.92951	NA	NA	NA	NA	NA	NA	NA
PGSC0003DMG400010877	-	PGSC0003DMG400010877	Gene of unknown function	-	35.2 not assigned.unknown | 35 not assigned	35.2	No Mercator4 annotation.no other annotation available	not classified	NA	NA	NA	NA	0.430329	0.468168	0.830846	0.128527	-8.60108	0.000873742	-3.88402	0.0324809	NA	NA	NA	NA	NA	NA	NA	NA	NA	NA	NA	NA	NA	NA	NA	NA	NA	NA	NA	NA	NA	NA	3.21514	5.03436	4.54138	4.8844	4.45679	4.8236	5.0011
PGSC0003DMG400011125	-	PGSC0003DMG400011125	Gene of unknown function	-	35.2 not assigned.unknown | 35 not assigned	35.2	No Mercator4 annotation.no other annotation available	not classified	-2.54141	0.184258	-2.93859	0.114168	NA	NA	NA	NA	NA	NA	NA	NA	NA	NA	NA	NA	NA	NA	NA	NA	NA	NA	1.15193	1.47331	0.402812	2.95037	2.22561	-0.0563548	-5.01012	-2.57331	-0.306251	1.90674	-2.58631	-5.01012	NA	NA	NA	NA	NA	NA	NA
PGSC0003DMG400011134	-	PGSC0003DMG400011134	Gene of unknown function	-	35.2 not assigned.unknown | 35 not assigned	35.2	No Mercator4 annotation.no other annotation available	not classified	0.216346	0.675045	-0.447548	0.399225	0.550921	0.648932	1.74663	0.0781241	0.070979	0.918727	-1.09307	0.205148	0.0555366	0.942252	0.176552	0.847252	0.049435	0.949451	-0.518991	0.507196	0.313314	0.601339	1.22492	1.81777	1.44647	2.86689	2.24538	2.22784	1.86542	1.73062	1.15235	2.30821	0.605311	1.15833	3.5426	3.45473	3.46452	4.0173	2.47118	5.28022	4.67819
PGSC0003DMG400011347	-	PGSC0003DMG400011347	Src2	-	30.3 signalling.calcium | 30 signalling	35.2	No Mercator4 annotation.no other annotation available	not classified	2.44137	0.0173947	2.48215	0.00947803	-0.473711	0.692098	0.558492	0.552219	1.83379	0.00186193	2.45371	0.000172312	1.94146	0.311658	3.31412	0.0904595	2.96687	0.0961551	2.11979	0.232369	2.64358	0.133398	2.73593	3.44141	2.10337	3.29871	3.47637	5.80573	6.37858	5.68564	6.21739	3.93949	5.47251	5.86681	2.87598	2.67476	2.89173	3.9491	3.22087	2.13641	3.32998
PGSC0003DMG400011411	-	PGSC0003DMG400011411	Gene of unknown function	-	35.2 not assigned.unknown | 35 not assigned	35.2	No Mercator4 annotation.no other annotation available	not classified	NA	NA	NA	NA	-0.926104	0.725447	2.1323	0.180588	2.71694	0.0516526	1.6357	0.301786	NA	NA	NA	NA	NA	NA	NA	NA	NA	NA	NA	NA	NA	NA	NA	NA	NA	NA	NA	NA	NA	NA	1.12958	-1.41313	2.33473	0.813482	-4.96228	1.16525	0.724832
PGSC0003DMG400011565	-	PGSC0003DMG400011565	Conserved gene of unknown function	-	35.1 not assigned.no ontology | 35 not assigned	35.2	No Mercator4 annotation.no other annotation available	not classified	6.72541	0.238828	8.8393	0.0988541	NA	NA	NA	NA	NA	NA	NA	NA	NA	NA	NA	NA	NA	NA	NA	NA	NA	NA	-5.01012	-5.01012	-5.01012	-3.42483	-2.64306	3.39701	4.24012	3.49363	5.22073	1.37919	4.17932	5.65927	NA	NA	NA	NA	NA	NA	NA
PGSC0003DMG400011573	-	PGSC0003DMG400011573	Gene of unknown function	-	18 Co-factor and vitamine metabolism	35.2	No Mercator4 annotation.no other annotation available	not classified	-1.55499	0.0160568	-1.57928	0.00771278	NA	NA	NA	NA	NA	NA	NA	NA	NA	NA	NA	NA	NA	NA	NA	NA	NA	NA	1.599	1.83806	1.83487	1.81055	-0.00150407	-1.01054	0.969244	1.06062	-0.0737848	0.303457	-0.133451	0.564646	NA	NA	NA	NA	NA	NA	NA
PGSC0003DMG400011840	-	PGSC0003DMG400011840	60S ribosomal protein L39-3	-	29.2.1.2.2.39 protein.synthesis.ribosomal protein.eukaryotic.60S subunit.L39 | 29.2.1.2.2 protein.synthesis.ribosomal protein.eukaryotic.60S subunit | 29.2.1.2 protein.synthesis.ribosomal protein.eukaryotic | 29.2.1 protein.synthesis.ribosomal protein | 29.2 protein.synthesis | 29 protein	17.1.2.1.41	Protein biosynthesis.ribosome biogenesis.large ribosomal subunit (LSU).LSU proteome.component *(eL39)	component *(eL39) of large ribosomal-subunit (LSU) proteome	-0.648367	0.0622106	-1.11171	0.00326629	0.343449	0.545626	0.238252	0.69627	-1.57468	0.00071184	-2.45241	1.95874e-05	-2.05518	0.00572617	-2.41503	0.00532869	-2.48146	0.000969819	-2.01444	0.00153009	-1.9148	0.00252482	8.83126	7.92711	8.40186	8.17509	7.40883	8.04225	7.64454	7.65491	7.20953	7.55781	6.72205	7.42865	7.54335	7.75441	7.45635	6.96983	8.24874	7.04243	7.51462
PGSC0003DMG400011892	-	PGSC0003DMG400011892	Gene of unknown function	-	35.2 not assigned.unknown | 35 not assigned	35.2	No Mercator4 annotation.no other annotation available	not classified	-0.451958	0.245243	-0.646303	0.0896931	0.0790595	0.966267	0.321509	0.839637	-1.29168	0.133497	-2.06547	0.0769959	NA	NA	NA	NA	NA	NA	NA	NA	NA	NA	3.05902	2.55374	2.19465	2.80415	1.86577	2.1863	2.67205	2.14228	2.20995	2.59607	1.30431	1.78588	1.91281	0.657605	1.80501	1.22192	1.29151	0.47765	2.60749
PGSC0003DMG400012032	-	PGSC0003DMG400012032	Gamma-gliadin	-	35.1.41 not assigned.no ontology.hydroxyproline rich proteins | 35.1 not assigned.no ontology | 35 not assigned	35.2	No Mercator4 annotation.no other annotation available	not classified	NA	NA	NA	NA	-1.1867	0.422516	-0.678204	0.679695	-2.8244	0.0703591	-4.65015	0.0290308	-1.19862	0.3033	-2.75496	0.0613243	-3.71654	0.0173535	-1.82059	0.0828091	-1.84114	0.0796094	NA	NA	NA	NA	NA	NA	NA	NA	NA	NA	NA	NA	9.23864	7.97458	8.88211	8.14784	6.59581	8.2165	8.50141
PGSC0003DMG400012054	-	PGSC0003DMG400012054	Gene of unknown function	-	29.5.11.4.3.2 protein.degradation.ubiquitin.E3.SCF.FBOX | 29.5.11.4.3 protein.degradation.ubiquitin.E3.SCF | 29.5.11.4 protein.degradation.ubiquitin.E3 | 29.5.11 protein.degradation.ubiquitin | 29.5 protein.degradation | 29 protein	35.2	No Mercator4 annotation.no other annotation available	not classified	-0.623623	0.166858	-0.971512	0.0410541	NA	NA	NA	NA	NA	NA	NA	NA	NA	NA	NA	NA	NA	NA	NA	NA	NA	NA	2.08413	2.28486	1.83487	2.72508	1.78703	1.59571	1.42243	1.5399	1.10572	2.19215	0.241971	1.19529	NA	NA	NA	NA	NA	NA	NA
PGSC0003DMG400012094	-	PGSC0003DMG400012094	RNase H family protein	-	35.2 not assigned.unknown | 35 not assigned	35.2	No Mercator4 annotation.no other annotation available	not classified	7.78827	0.138313	8.47583	0.085717	NA	NA	NA	NA	NA	NA	NA	NA	NA	NA	NA	NA	NA	NA	NA	NA	NA	NA	-5.01012	-5.01012	-5.01012	-5.01012	-0.432758	2.86332	4.97368	3.54533	4.98664	0.483521	4.71404	3.45653	NA	NA	NA	NA	NA	NA	NA
PGSC0003DMG400012502	-	PGSC0003DMG400012502	Non-LTR retroelement reverse transcriptase	-	35.2 not assigned.unknown | 35 not assigned	35.2	No Mercator4 annotation.no other annotation available	not classified	4.6572	0.0399047	4.9578	0.0189047	NA	NA	NA	NA	NA	NA	NA	NA	NA	NA	NA	NA	NA	NA	NA	NA	NA	NA	-2.29328	-5.01012	-2.80292	-2.6878	-0.0978422	1.59571	2.43562	1.81729	3.21612	0.0976691	2.03401	1.80991	NA	NA	NA	NA	NA	NA	NA
PGSC0003DMG400012924	-	PGSC0003DMG400012924	Retrotransposon protein, unclassified	-	35.2 not assigned.unknown | 35 not assigned	35.2	No Mercator4 annotation.no other annotation available	not classified	NA	NA	NA	NA	-3.181	0.180184	-0.990989	0.580486	1.10614	0.126541	1.10395	0.156644	1.05247	0.372423	2.27827	0.0557993	0.846029	0.481059	0.391468	0.737233	0.28078	0.836775	NA	NA	NA	NA	NA	NA	NA	NA	NA	NA	NA	NA	2.62859	2.29195	2.40679	3.21592	-0.618151	2.52534	-4.96228
PGSC0003DMG400013036	-	PGSC0003DMG400013036	Gene of unknown function	-	35.2 not assigned.unknown | 35 not assigned	35.2	No Mercator4 annotation.no other annotation available	not classified	-0.526722	0.296835	-1.83868	0.00295253	0.65319	0.626339	1.11346	0.352255	0.642775	0.584277	-3.165	0.127917	NA	NA	NA	NA	NA	NA	NA	NA	NA	NA	5.55709	5.37898	5.33393	6.28671	4.55973	5.46067	5.51955	4.92474	3.92901	4.06735	2.51631	4.6301	2.23631	0.984127	1.47033	1.89253	2.68082	0.884355	3.78423
PGSC0003DMG400013044	-	PGSC0003DMG400013044	Gene of unknown function	-	35.2 not assigned.unknown | 35 not assigned	35.2	No Mercator4 annotation.no other annotation available	not classified	-0.438402	0.346403	-0.271668	0.510162	NA	NA	NA	NA	NA	NA	NA	NA	NA	NA	NA	NA	NA	NA	NA	NA	NA	NA	2.31897	3.18845	3.30075	3.28958	3.05149	2.20722	2.07236	2.9324	2.76941	3.04155	3.33006	1.92441	NA	NA	NA	NA	NA	NA	NA
PGSC0003DMG400013064	-	PGSC0003DMG400013064	Gene of unknown function	-	35.2 not assigned.unknown | 35 not assigned	35.2	No Mercator4 annotation.no other annotation available	not classified	0.00132142	0.996793	-0.365812	0.247632	0.701377	0.260392	0.657195	0.306263	0.644948	0.204251	0.193531	0.785322	NA	NA	NA	NA	NA	NA	NA	NA	NA	NA	2.59159	2.06154	1.92293	2.26649	2.46361	1.71736	2.53888	2.14228	1.55078	2.02776	1.98548	1.73659	2.75758	1.84026	2.47543	2.80551	2.7621	3.47057	3.44577
PGSC0003DMG400013171	-	PGSC0003DMG400013171	Conserved gene of unknown function	-	35.2 not assigned.unknown | 35 not assigned	35.2	No Mercator4 annotation.no other annotation available	not classified	1.10539	0.0444194	0.510154	0.307289	NA	NA	NA	NA	NA	NA	NA	NA	NA	NA	NA	NA	NA	NA	NA	NA	NA	NA	1.03501	1.42048	0.34022	1.75855	2.68243	2.28799	1.33331	2.46218	1.10572	1.84219	1.77316	1.73659	NA	NA	NA	NA	NA	NA	NA
PGSC0003DMG400013216	-	PGSC0003DMG400013216	Gene of unknown function	-	35.2 not assigned.unknown | 35 not assigned	35.2	No Mercator4 annotation.no other annotation available	not classified	-0.0361501	0.961901	-0.680577	0.327499	NA	NA	NA	NA	NA	NA	NA	NA	NA	NA	NA	NA	NA	NA	NA	NA	NA	NA	2.28524	2.17752	1.96502	2.77827	2.88504	2.50626	1.13663	2.25007	1.58519	2.55638	2.7666	-0.351096	NA	NA	NA	NA	NA	NA	NA
PGSC0003DMG400013229	-	PGSC0003DMG400013229	Gene of unknown function	-	35.2 not assigned.unknown | 35 not assigned	35.2	No Mercator4 annotation.no other annotation available	not classified	-0.383771	0.497863	-0.00481995	0.992306	NA	NA	NA	NA	NA	NA	NA	NA	NA	NA	NA	NA	NA	NA	NA	NA	NA	NA	1.48476	2.02661	1.41644	1.75855	0.717423	0.295833	2.04455	2.33085	2.25338	1.60345	1.71481	1.26648	NA	NA	NA	NA	NA	NA	NA
PGSC0003DMG400013367	-	PGSC0003DMG400013367	Conserved gene of unknown function	-	35.2 not assigned.unknown | 35 not assigned	35.2	No Mercator4 annotation.no other annotation available	not classified	1.44652	0.280726	3.1762	0.014158	-3.06163	0.297103	-0.777345	0.662525	-1.43877	0.349435	0.33778	0.711748	-2.48406	0.49353	2.52198	0.0728806	3.42688	0.00987294	0.71149	0.599741	-0.567523	0.80738	0.816251	0.703492	0.778218	0.119641	0.927787	3.13846	1.92764	2.27069	5.54951	2.69685	3.35892	3.69456	3.43449	4.45639	2.60361	4.56847	2.5798	2.8082	2.1997
PGSC0003DMG400013469	-	PGSC0003DMG400013469	Conserved gene of unknown function	-	35.2 not assigned.unknown | 35 not assigned	11.11.1.14.1	Phytohormone action.signalling peptides.NCRP (non-cysteine-rich-peptide) category.SCREW-peptide activity.SCREW precursor polypeptide	SCREW precursor polypeptide	10.377	0.189992	11.3315	0.129671	1.81857	0.279745	2.2418	0.16725	4.2846	0.0211674	5.06087	0.0097466	6.93554	0.42864	8.10213	0.346304	8.54637	0.287734	7.11456	0.396571	7.60527	0.348284	-5.01012	-5.01012	-5.01012	-5.01012	1.23515	5.83795	7.65262	6.16615	7.24358	1.92763	7.41733	8.01869	3.42038	2.1316	3.5998	4.0427	5.39969	5.26965	5.6722
PGSC0003DMG400013496	-	PGSC0003DMG400013496	Gene of unknown function	-	35.2 not assigned.unknown | 35 not assigned	35.2	No Mercator4 annotation.no other annotation available	not classified	0.0438932	0.942583	-0.692283	0.245244	NA	NA	NA	NA	NA	NA	NA	NA	NA	NA	NA	NA	NA	NA	NA	NA	NA	NA	1.77945	2.57807	1.28968	2.55261	1.11135	2.78199	2.36992	2.20791	1.24133	1.82002	0.398446	1.76145	NA	NA	NA	NA	NA	NA	NA
PGSC0003DMG400013507	-	PGSC0003DMG400013507	Gene of unknown function	-	35.2 not assigned.unknown | 35 not assigned	35.2	No Mercator4 annotation.no other annotation available	not classified	-0.0799732	0.870753	0.537666	0.182544	0.335565	0.714086	0.546443	0.520096	1.3288	0.0272269	1.70287	0.00770251	0.128788	0.85217	-0.727849	0.515121	0.621956	0.260476	0.0743265	0.906896	-0.458932	0.559	2.93397	3.7979	3.59017	3.14519	2.20556	3.25354	3.69561	4.1005	3.88826	3.66257	4.02579	4.08759	2.41762	1.79338	2.94111	3.16132	2.78821	2.81983	2.79385
PGSC0003DMG400013533	-	PGSC0003DMG400013533	Flavonol 4'-sulfotransferase	-	26.25 misc.sulfotransferase | 26 misc	35.2	No Mercator4 annotation.no other annotation available	not classified	-0.716147	0.231713	-2.50955	0.0144137	NA	NA	NA	NA	NA	NA	NA	NA	NA	NA	NA	NA	NA	NA	NA	NA	NA	NA	2.87849	2.57807	2.21223	3.08313	3.2699	2.41929	0.561809	1.23866	-1.13531	0.0219891	0.996739	0.673434	NA	NA	NA	NA	NA	NA	NA
PGSC0003DMG400013938	-	PGSC0003DMG400013938	Gene of unknown function	-	35.2 not assigned.unknown | 35 not assigned	35.2	No Mercator4 annotation.no other annotation available	not classified	0.118947	0.782729	-1.01153	0.0274823	-1.2438	0.438297	-4.38667	0.0972216	-3.39107	0.0607568	-1.58969	0.263958	NA	NA	NA	NA	NA	NA	NA	NA	NA	NA	4.47818	4.09621	3.68767	3.55643	3.81744	4.62217	3.36558	4.45607	2.39586	3.27136	2.55008	3.44889	3.58114	2.35787	3.57499	1.38964	1.6458	3.01455	-0.0109322
PGSC0003DMG400013988	-	PGSC0003DMG400013988	TA20 protein	-	35.2 not assigned.unknown | 35 not assigned	35.2	No Mercator4 annotation.no other annotation available	not classified	NA	NA	NA	NA	-0.205473	0.927278	-1.18929	0.601108	-0.797405	0.389685	-2.33464	0.15829	NA	NA	NA	NA	NA	NA	NA	NA	NA	NA	NA	NA	NA	NA	NA	NA	NA	NA	NA	NA	NA	NA	2.96611	2.34167	1.44317	2.6019	1.17761	2.68645	1.88499
PGSC0003DMG400014087	-	PGSC0003DMG400014087	Gene of unknown function	-	35.2 not assigned.unknown | 35 not assigned	35.2	No Mercator4 annotation.no other annotation available	not classified	0.412251	0.565755	-0.639677	0.410419	NA	NA	NA	NA	NA	NA	NA	NA	NA	NA	NA	NA	NA	NA	NA	NA	NA	NA	2.38416	1.85806	2.32965	2.85456	3.18031	3.66992	0.84579	3.00804	2.6607	2.35522	0.322329	1.36709	NA	NA	NA	NA	NA	NA	NA
PGSC0003DMG400014110	-	PGSC0003DMG400014110	Cell wall peroxidase	-	26.12 misc.peroxidases | 26 misc	50.1.11	Enzyme classification.EC_1 oxidoreductases.EC_1-11 oxidoreductase acting on peroxide as acceptor	EC_1.11 oxidoreductase acting on peroxide as acceptor	7.1479	0.605483	8.83023	0.48502	5.14754	0.321359	6.58535	0.167433	5.45821	0.112555	7.13186	0.0416719	NA	NA	NA	NA	NA	NA	NA	NA	NA	NA	-5.01012	-1.2163	-2.32605	-5.01012	-5.01012	5.57171	8.42206	6.35061	7.44959	-0.142435	5.97639	8.25037	-1.14326	-4.96228	-4.96228	-2.76511	1.01024	-0.276412	3.37241
PGSC0003DMG400014131	-	PGSC0003DMG400014131	Leucine-rich repeat family protein	-	35.1 not assigned.no ontology | 35 not assigned	35.2	No Mercator4 annotation.no other annotation available	not classified	0.572967	0.218148	-0.0109809	0.98308	NA	NA	NA	NA	NA	NA	NA	NA	NA	NA	NA	NA	NA	NA	NA	NA	NA	NA	0.993829	0.830417	1.28968	2.04565	2.03433	1.98298	1.73232	1.50551	1.61879	0.538873	1.0449	1.85681	NA	NA	NA	NA	NA	NA	NA
PGSC0003DMG400014211	-	PGSC0003DMG400014211	Gene of unknown function	-	35.2 not assigned.unknown | 35 not assigned	35.2	No Mercator4 annotation.no other annotation available	not classified	0.280512	0.678785	-0.469629	0.491449	NA	NA	NA	NA	NA	NA	NA	NA	NA	NA	NA	NA	NA	NA	NA	NA	NA	NA	1.57128	1.27926	1.92293	1.83586	0.927787	2.78199	1.54656	2.36961	3.05364	0.303457	1.13665	0.620065	NA	NA	NA	NA	NA	NA	NA
PGSC0003DMG400014363	-	PGSC0003DMG400014363	Conserved gene of unknown function	-	35.2 not assigned.unknown | 35 not assigned	35.2	No Mercator4 annotation.no other annotation available	not classified	-0.0342966	0.979749	0.11454	0.91639	NA	NA	NA	NA	NA	NA	NA	NA	NA	NA	NA	NA	NA	NA	NA	NA	NA	NA	0.500665	1.6211	0.996876	1.05645	-0.869704	1.35451	1.18837	2.59894	0.902462	-0.934579	3.16554	2.03048	NA	NA	NA	NA	NA	NA	NA
PGSC0003DMG400014367	-	PGSC0003DMG400014367	Gene of unknown function	-	35.2 not assigned.unknown | 35 not assigned	35.2	No Mercator4 annotation.no other annotation available	not classified	1.24846	0.23977	1.15236	0.229668	NA	NA	NA	NA	NA	NA	NA	NA	NA	NA	NA	NA	NA	NA	NA	NA	NA	NA	0.0961365	-0.0298914	0.206249	1.05645	1.52119	2.38298	0.84579	1.27994	2.89813	-0.430637	1.96059	1.90223	NA	NA	NA	NA	NA	NA	NA
PGSC0003DMG400014368	-	PGSC0003DMG400014368	PAR-1c protein	-	35.2 not assigned.unknown | 35 not assigned	35.2	No Mercator4 annotation.no other annotation available	not classified	5.04582	0.0692818	5.12443	0.0480598	NA	NA	NA	NA	NA	NA	NA	NA	NA	NA	NA	NA	NA	NA	NA	NA	NA	NA	-1.02236	-2.46762	-1.96825	-3.42483	1.98815	2.80962	3.03911	3.44909	4.14041	1.52338	4.21132	1.98898	NA	NA	NA	NA	NA	NA	NA
PGSC0003DMG400014649	-	PGSC0003DMG400014649	Conserved gene of unknown function	-	27.3.7 RNA.regulation of transcription.C2C2(Zn) Constans-like zinc finger family (CO-like) | 27.3 RNA.regulation of transcription | 27 RNA	11.11.1.1.1	Phytohormone action.signalling peptides.NCRP (non-cysteine-rich-peptide) category.PIP/PIPL-peptide activity.PIP/PIPL-precursor polypeptide	PIP/PIPL precursor polypeptide	8.98551	0.291621	8.99665	0.257343	5.3342	0.251893	6.67169	0.119343	8.48669	0.0109103	9.55027	0.00500003	NA	NA	NA	NA	NA	NA	NA	NA	NA	NA	-1.64688	-1.83327	-5.01012	-5.01012	1.11135	6.45689	7.69124	6.94464	7.24829	1.0766	7.07358	6.79749	-4.96228	-4.96228	-3.57772	-4.96228	1.95328	-4.96228	3.48497
PGSC0003DMG400014880	-	PGSC0003DMG400014880	ABC transporter family protein	-	35.2 not assigned.unknown | 35 not assigned	11.11.1.1.1	Phytohormone action.signalling peptides.NCRP (non-cysteine-rich-peptide) category.PIP/PIPL-peptide activity.PIP/PIPL-precursor polypeptide	PIP/PIPL precursor polypeptide	12.1465	0.101398	11.9449	0.0840852	NA	NA	NA	NA	NA	NA	NA	NA	NA	NA	NA	NA	NA	NA	NA	NA	NA	NA	-5.01012	-5.01012	-5.01012	-5.01012	2.69686	7.81666	9.22762	8.12556	8.66482	3.12531	8.04742	7.1857	NA	NA	NA	NA	NA	NA	NA
PGSC0003DMG400015147	-	PGSC0003DMG400015147	Conserved gene of unknown function	-	35.2 not assigned.unknown | 35 not assigned	35.2	No Mercator4 annotation.no other annotation available	not classified	NA	NA	NA	NA	-1.8403	0.378518	-0.771619	0.666034	-1.13179	0.241267	-1.02087	0.316561	NA	NA	NA	NA	NA	NA	NA	NA	NA	NA	NA	NA	NA	NA	NA	NA	NA	NA	NA	NA	NA	NA	1.19731	3.5635	2.07648	5.77568	1.49544	1.36895	1.13285
PGSC0003DMG400015301	-	PGSC0003DMG400015301	Conserved gene of unknown function	-	35.2 not assigned.unknown | 35 not assigned	35.2	No Mercator4 annotation.no other annotation available	not classified	-0.784868	0.114822	-1.60953	0.0116081	NA	NA	NA	NA	NA	NA	NA	NA	NA	NA	NA	NA	NA	NA	NA	NA	NA	NA	2.85569	2.81141	3.07911	2.64142	1.58464	2.78199	1.66086	2.16449	0.302109	0.999773	0.470747	2.8736	NA	NA	NA	NA	NA	NA	NA
PGSC0003DMG400015365	-	PGSC0003DMG400015365	Conserved gene of unknown function	-	35.2 not assigned.unknown | 35 not assigned	35.2	No Mercator4 annotation.no other annotation available	not classified	-0.402939	0.396461	-1.01098	0.0339539	-1.79306	0.0432508	-1.41927	0.0725189	-2.30539	0.0826983	-2.23559	0.10311	NA	NA	NA	NA	NA	NA	NA	NA	NA	NA	6.27338	6.13989	5.6403	6.13439	6.1222	5.42986	6.29844	4.71877	4.73797	5.67698	4.39904	5.33425	3.91367	5.15051	5.52752	4.85316	2.74887	3.75125	2.57879
PGSC0003DMG400015401	-	PGSC0003DMG400015401	Gene of unknown function	-	33.99 development.unspecified | 33 development	11.11.1.9.1	Phytohormone action.signalling peptides.NCRP (non-cysteine-rich-peptide) category.CLE-peptide activity.CLE-precursor polypeptide	CLE precursor polypeptide	5.30288	0.420416	6.70908	0.251844	1.34971	0.5514	1.64079	0.449802	6.99143	0.0114971	6.58274	0.0172258	6.37012	0.307231	9.73306	0.0441763	10.9522	0.0168715	8.79756	0.0490052	10.171	0.0248617	-2.29328	-5.01012	-5.01012	-5.01012	-5.01012	1.8023	5.92421	1.8723	3.74346	-2.35782	3.05229	5.16757	2.25232	0.709024	2.19519	1.87001	2.5798	2.51106	4.29717
PGSC0003DMG400015617	-	PGSC0003DMG400015617	Gene of unknown function	-	35.2 not assigned.unknown | 35 not assigned	35.2	No Mercator4 annotation.no other annotation available	not classified	-1.172	0.0399047	-2.13652	0.00474746	-0.079981	0.894764	-0.0604797	0.924484	-1.38892	0.0102762	-1.62893	0.00895429	-0.702774	0.395252	-0.755094	0.450639	-1.0215	0.29181	-2.76861	0.102164	-0.47124	0.442627	1.85037	1.93542	2.37719	2.44158	1.19505	1.6271	1.42243	-0.350236	-0.43823	-0.430637	0.241971	0.620065	4.94205	5.23844	5.753	5.04883	4.44863	5.59473	5.00919
PGSC0003DMG400015721	-	PGSC0003DMG400015721	Gene of unknown function	-	35.2 not assigned.unknown | 35 not assigned	35.2	No Mercator4 annotation.no other annotation available	not classified	-1.82475	0.00848549	-3.29611	0.00166919	NA	NA	NA	NA	NA	NA	NA	NA	NA	NA	NA	NA	NA	NA	NA	NA	NA	NA	2.52089	2.75918	2.58041	3.19494	0.659663	2.28799	0.207878	0.414028	-2.04018	-0.328038	0.539597	-0.461823	NA	NA	NA	NA	NA	NA	NA
PGSC0003DMG400015930	-	PGSC0003DMG400015930	Gene of unknown function	-	35.2 not assigned.unknown | 35 not assigned	35.2	No Mercator4 annotation.no other annotation available	not classified	-0.982172	0.151299	-0.758439	0.182155	NA	NA	NA	NA	NA	NA	NA	NA	NA	NA	NA	NA	NA	NA	NA	NA	NA	NA	1.98254	1.97259	1.94413	1.39976	1.78703	0.13046	-0.00806847	1.32007	0.0297609	2.24304	1.4184	0.384344	NA	NA	NA	NA	NA	NA	NA
PGSC0003DMG400016351	-	PGSC0003DMG400016351	Conserved gene of unknown function	-	35.2 not assigned.unknown | 35 not assigned	11.11.1.14.1	Phytohormone action.signalling peptides.NCRP (non-cysteine-rich-peptide) category.SCREW-peptide activity.SCREW precursor polypeptide	SCREW precursor polypeptide	5.96858	0.103149	7.19045	0.0366225	-0.568986	0.94362	0.961983	0.897211	6.25062	0.0639145	9.31628	0.00557505	7.66769	0.0139865	7.38327	0.0228539	8.58193	0.00258979	7.59528	0.00453235	8.65589	0.00181351	-5.01012	-5.01012	-5.01012	-2.6878	-0.432758	1.8023	3.72218	1.01245	3.194	0.0219891	3.51239	4.02737	-4.96228	-4.96228	-4.96228	-2.28902	-4.96228	-4.96228	-4.96228
PGSC0003DMG400016384	-	PGSC0003DMG400016384	Gene of unknown function	-	29.5.11.4.2 protein.degradation.ubiquitin.E3.RING | 29.5.11.4 protein.degradation.ubiquitin.E3 | 29.5.11 protein.degradation.ubiquitin | 29.5 protein.degradation | 29 protein	35.2	No Mercator4 annotation.no other annotation available	not classified	0.625559	0.172847	0.334203	0.440732	0.537708	0.577279	0.82897	0.348424	0.746446	0.257689	1.00146	0.151965	NA	NA	NA	NA	NA	NA	NA	NA	NA	NA	1.42405	2.00883	1.11375	2.10931	2.34035	1.93363	2.34734	2.54916	0.956022	2.35522	2.41	2.11006	1.78656	1.25022	1.69418	2.5319	1.46339	3.168	1.86135
PGSC0003DMG400016663	-	PGSC0003DMG400016663	Conserved gene of unknown function	-	35.2 not assigned.unknown | 35 not assigned	35.2	No Mercator4 annotation.no other annotation available	not classified	0.750767	0.227293	1.00587	0.0778156	-3.19401	0.208585	-3.08206	0.220185	-0.0233723	0.982988	0.661634	0.497608	NA	NA	NA	NA	NA	NA	NA	NA	NA	NA	1.18888	1.7972	0.402812	1.36541	2.60803	1.39154	2.67205	1.23866	2.62807	2.62193	1.59052	1.96778	1.6722	1.6948	2.30487	4.01217	0.820873	-1.42594	2.44206
PGSC0003DMG400016788	-	PGSC0003DMG400016788	Gene of unknown function	-	35.2 not assigned.unknown | 35 not assigned	35.2	No Mercator4 annotation.no other annotation available	not classified	6.16465	0.0143719	6.42853	0.0062932	NA	NA	NA	NA	NA	NA	NA	NA	NA	NA	NA	NA	NA	NA	NA	NA	NA	NA	-3.49506	-2.46762	-5.01012	-5.01012	1.23515	2.05399	3.0944	2.27069	3.36214	0.918627	3.34936	2.20373	NA	NA	NA	NA	NA	NA	NA
PGSC0003DMG400016904	-	PGSC0003DMG400016904	Gene of unknown function	-	35.2 not assigned.unknown | 35 not assigned	35.2	No Mercator4 annotation.no other annotation available	not classified	-0.522672	0.255558	-0.482861	0.248416	-0.784128	0.541968	0.805564	0.372178	-2.50875	0.0501788	0.115971	0.898388	NA	NA	NA	NA	NA	NA	NA	NA	NA	NA	3.45764	4.17008	2.78224	3.68734	3.61958	2.86332	2.61648	2.86618	2.82805	3.60538	2.3345	3.31256	2.712	2.4209	2.25888	1.93655	0.117834	2.06003	1.41852
PGSC0003DMG400016992	-	PGSC0003DMG400016992	LescPth2	-	30.2.16 signalling.receptor kinases.Catharanthus roseus-like RLK1 | 30.2 signalling.receptor kinases | 30 signalling	35.2	No Mercator4 annotation.no other annotation available	not classified	-2.68283	0.0060209	-4.57562	0.000718876	NA	NA	NA	NA	NA	NA	NA	NA	NA	NA	NA	NA	NA	NA	NA	NA	NA	NA	2.47674	1.99082	2.00592	2.06718	-0.708898	-0.159693	-1.50569	-0.0145941	-2.04018	-5.01012	-1.72742	-0.856452	NA	NA	NA	NA	NA	NA	NA
PGSC0003DMG400017038	-	PGSC0003DMG400017038	Gene of unknown function	-	35.2 not assigned.unknown | 35 not assigned	35.2	No Mercator4 annotation.no other annotation available	not classified	2.06869	0.082357	2.88672	0.013343	NA	NA	NA	NA	NA	NA	NA	NA	NA	NA	NA	NA	NA	NA	NA	NA	NA	NA	-0.158546	0.612215	1.6918	1.83586	4.69167	1.27748	3.64095	2.54916	3.37203	4.25258	4.10743	3.64198	NA	NA	NA	NA	NA	NA	NA
PGSC0003DMG400017128	-	PGSC0003DMG400017128	Leucine-rich repeat resistance protein	-	35.2 not assigned.unknown | 35 not assigned	35.2	No Mercator4 annotation.no other annotation available	not classified	0.0567486	0.924106	0.048881	0.925667	NA	NA	NA	NA	NA	NA	NA	NA	NA	NA	NA	NA	NA	NA	NA	NA	NA	NA	2.14182	2.09564	1.90141	2.20954	0.717423	2.22784	3.03911	2.79677	2.33651	2.00828	2.41	1.85681	NA	NA	NA	NA	NA	NA	NA
PGSC0003DMG400017133	-	PGSC0003DMG400017133	Lipid transfer protein	-	11.6 lipid metabolism.lipid transfer proteins etc | 26.21 misc.protease inhibitor/seed storage/lipid transfer protein (LTP) family protein | 11 lipid metabolism | 26 misc	35.2	No Mercator4 annotation.no other annotation available	not classified	-1.08626	0.413803	-1.13071	0.313544	NA	NA	NA	NA	NA	NA	NA	NA	NA	NA	NA	NA	NA	NA	NA	NA	NA	NA	0.66707	2.16151	0.575777	1.73183	0.878001	1.88252	-5.01012	1.95108	0.458746	0.238069	0.728387	-0.581759	NA	NA	NA	NA	NA	NA	NA
PGSC0003DMG400017261	-	PGSC0003DMG400017261	Gene of unknown function	-	35.2 not assigned.unknown | 35 not assigned	35.2	No Mercator4 annotation.no other annotation available	not classified	NA	NA	NA	NA	4.03176	0.0124316	4.77874	0.00400412	3.09452	0.00954703	2.8346	0.0244502	1.69188	0.222512	4.16009	0.011384	3.98084	0.00494143	3.52548	0.0071879	4.9684	0.000704717	NA	NA	NA	NA	NA	NA	NA	NA	NA	NA	NA	NA	4.81036	2.81043	5.50142	5.51221	7.51138	9.28002	9.65092
PGSC0003DMG400017772	-	PGSC0003DMG400017772	Arabinogalactan-protein	-	35.2 not assigned.unknown | 35 not assigned	35.2	No Mercator4 annotation.no other annotation available	not classified	4.28287	0.177865	4.60659	0.12338	0.941728	0.463575	0.917687	0.48486	3.52701	0.000779936	2.88607	0.00556673	1.51227	0.801986	4.17821	0.319749	5.50349	0.137726	0.0107632	0.998147	5.43771	0.143977	-0.158546	1.21866	0.134289	0.771723	1.11135	5.33087	6.84443	5.93696	6.22013	2.17479	5.46589	6.5937	3.07814	3.5843	3.0075	5.87798	6.32528	3.29007	5.46235
PGSC0003DMG400018216	-	PGSC0003DMG400018216	TMV resistance protein N	-	20.1.2.2 stress.biotic.receptors.TIR-NBS-LRR | 20.1.2 stress.biotic.receptors | 20.1 stress.biotic | 20 stress	26.10.2.1.1	External stimuli response.pathogen.effector-triggered immunity (ETI) machinery.TNL-mediated effector-triggered immunity.effector receptor *(NLR)	effector receptor *(NLR)	0.532725	0.227702	1.18248	0.00855876	-0.865801	0.391149	-1.98519	0.121004	-1.12959	0.200713	0.557238	0.375225	-0.246349	0.726579	-0.618813	0.500642	-0.374544	0.616619	-0.399073	0.45136	-0.901612	0.267939	2.10362	2.87169	2.64657	2.37407	2.88504	3.01339	2.95199	3.31651	3.61615	3.13432	4.63758	3.44889	2.88628	2.35787	2.89173	3.15202	2.40523	1.82637	2.01922
PGSC0003DMG400018310	-	PGSC0003DMG400018310	Gene of unknown function	-	35.2 not assigned.unknown | 35 not assigned	35.2	No Mercator4 annotation.no other annotation available	not classified	NA	NA	NA	NA	0.327772	0.817187	0.293136	0.851712	-3.10408	0.0675311	-4.25983	0.0731389	NA	NA	NA	NA	NA	NA	NA	NA	NA	NA	NA	NA	NA	NA	NA	NA	NA	NA	NA	NA	NA	NA	2.23631	2.43624	1.49699	2.93049	2.85149	1.82637	1.76272
PGSC0003DMG400018394	-	PGSC0003DMG400018394	Gene of unknown function	-	35.2 not assigned.unknown | 35 not assigned	35.2	No Mercator4 annotation.no other annotation available	not classified	NA	NA	NA	NA	-0.74081	0.434358	-0.360638	0.725685	2.60123	0.0026304	1.43539	0.0955511	0.684206	0.303741	-0.0100619	0.991391	-0.0879092	0.904894	1.41005	0.0192629	0.780684	0.177156	NA	NA	NA	NA	NA	NA	NA	NA	NA	NA	NA	NA	5.29879	4.47878	4.92926	4.86175	4.36002	4.39654	4.78255
PGSC0003DMG400018459	-	PGSC0003DMG400018459	Neutral amino acid transport protein	-	34.3 transport.amino acids | 34 transport	8.6.1 | 24.2.3.5.1	Polyamine metabolism.polyamine transport.polyamine transporter *(PUT) | Solute transport.carrier-mediated transport.APC superfamily.APC family.amino acid transporter *(LAT)	polyamine transporter *(PUT) | amino acid transporter *(LAT)	-0.58617	0.102941	-0.990459	0.0132898	-0.874687	0.267317	-1.12695	0.188686	-3.56678	0.00766873	-2.71093	0.0228005	NA	NA	NA	NA	NA	NA	NA	NA	NA	NA	2.12284	1.93542	1.94413	2.24776	1.78703	1.15363	1.66086	1.27994	0.665802	1.62919	0.7862	1.00022	3.88314	3.38531	3.77884	2.87502	2.16734	3.10287	2.48909
PGSC0003DMG400018690	-	PGSC0003DMG400018690	Conserved gene of unknown function	-	35.2 not assigned.unknown | 35 not assigned	35.2	No Mercator4 annotation.no other annotation available	not classified	2.36911	0.122588	2.7694	0.0545288	-1.25423	0.369094	-1.30193	0.377688	-0.201317	0.798165	-0.24036	0.782837	-0.189121	0.954775	2.94372	0.115261	2.04479	0.264523	1.23538	0.521071	2.73242	0.116701	-0.357329	0.463462	0.778218	0.921102	1.55327	3.16008	4.06435	2.64706	4.33995	1.2852	3.56288	3.85907	2.57867	4.25488	3.11467	6.29635	2.95883	2.07951	2.80628
PGSC0003DMG400019808	-	PGSC0003DMG400019808	Gene of unknown function	-	35.2 not assigned.unknown | 35 not assigned	35.2	No Mercator4 annotation.no other annotation available	not classified	-0.457082	0.339395	-0.462056	0.289861	NA	NA	NA	NA	NA	NA	NA	NA	NA	NA	NA	NA	NA	NA	NA	NA	NA	NA	1.42405	2.19335	2.10337	2.22877	1.02248	1.39154	2.12641	1.73062	1.10572	2.40075	1.48973	0.957828	NA	NA	NA	NA	NA	NA	NA
PGSC0003DMG400019892	-	PGSC0003DMG400019892	Conserved gene of unknown function	-	35.2 not assigned.unknown | 35 not assigned	35.2	No Mercator4 annotation.no other annotation available	not classified	0.42732	0.0801285	0.0739142	0.743291	0.136229	0.881417	0.104822	0.915701	0.985298	0.0904791	0.517632	0.485834	-2.26856	0.303513	1.25969	0.157557	-0.0670366	0.958942	0.363691	0.68342	0.207211	0.828999	3.00822	3.25785	3.04026	3.47015	3.45106	3.60046	3.73093	3.70539	3.53048	3.41881	3.16554	2.96204	2.26815	3.11683	2.83017	3.48407	3.59084	2.3758	2.81861
PGSC0003DMG400019896	-	PGSC0003DMG400019896	Gene of unknown function	-	34.21 transport.calcium | 30.3 signalling.calcium | 34 transport | 30 signalling	35.2	No Mercator4 annotation.no other annotation available	not classified	1.83387	0.0167841	2.04089	0.00481304	NA	NA	NA	NA	NA	NA	NA	NA	NA	NA	NA	NA	NA	NA	NA	NA	NA	NA	0.243945	-0.915331	0.680546	0.275762	1.78703	1.27748	2.2288	2.22915	2.09528	1.77463	1.71481	2.65223	NA	NA	NA	NA	NA	NA	NA
PGSC0003DMG400019904	-	PGSC0003DMG400019904	Transcription factor	-	27.3.29 RNA.regulation of transcription.TCP transcription factor family | 27.3 RNA.regulation of transcription | 27 RNA	15.5.7.7.1	RNA biosynthesis.DNA-binding transcriptional regulation.beta-hairpin exposed by alpha/beta-scaffold structure.TCP transcription factor activity.transcription factor *(TCP)	transcription factor *(TCP)	-0.488461	0.147243	-0.690705	0.0378488	-0.826203	0.573277	-1.01004	0.516948	-4.17546	0.0160763	-5.01038	0.0206806	NA	NA	NA	NA	NA	NA	NA	NA	NA	NA	3.79383	3.97779	3.80239	4.27808	3.79078	3.67744	2.67205	3.66701	3.10196	3.75896	3.00438	3.162	1.95255	2.35787	2.21138	2.00015	1.29151	0.0736483	1.97585
PGSC0003DMG400019954	-	PGSC0003DMG400019954	Heat shock protein binding protein	-	20.2.1 stress.abiotic.heat | 20.2 stress.abiotic | 20 stress	35.2	No Mercator4 annotation.no other annotation available	not classified	-0.180542	0.380097	-0.237985	0.215724	0.463932	0.283256	0.12449	0.82565	-0.215116	0.526163	-0.425676	0.275459	-0.273927	0.603936	-0.577924	0.335231	-0.557334	0.355236	-1.26336	0.0207432	-0.984381	0.144289	5.17957	5.0456	4.96017	4.84368	4.87415	4.8587	4.79747	4.77399	4.9442	5.02541	4.68774	4.41977	3.85196	4.0755	3.95741	3.53506	4.57773	3.85662	4.25244
PGSC0003DMG400020111	-	PGSC0003DMG400020111	EPIDERMAL PATTERNING FACTOR 9	-	35.2 not assigned.unknown | 35 not assigned	11.11.2.3.1 | 29.1.3.2.3	Phytohormone action.signalling peptides.CRP (cysteine-rich-peptide) category.EPF/EPFL-peptide activity.EPF/EPFL-precursor polypeptide | Plant organogenesis.leaf formation.stomata.stomatal patterning.epidermal patterning factor *(STOMAGEN)	EPF/EPFL precursor polypeptide | epidermal patterning factor *(STOMAGEN) involved in stomata formation	-1.27596	0.0534329	-3.51652	0.00569947	NA	NA	NA	NA	NA	NA	NA	NA	NA	NA	NA	NA	NA	NA	NA	NA	NA	NA	2.43119	2.49108	2.02594	2.37407	2.14371	1.56363	-0.753872	0.857466	-3.29715	-1.09385	0.322329	-0.856452	NA	NA	NA	NA	NA	NA	NA
PGSC0003DMG400020636	-	PGSC0003DMG400020636	60S ribosomal protein L10	-	29.2.1.2.2.10 protein.synthesis.ribosomal protein.eukaryotic.60S subunit.L10 | 29.2.1.2.2 protein.synthesis.ribosomal protein.eukaryotic.60S subunit | 29.2.1.2 protein.synthesis.ribosomal protein.eukaryotic | 29.2.1 protein.synthesis.ribosomal protein | 29.2 protein.synthesis | 29 protein	35.2	No Mercator4 annotation.no other annotation available	not classified	0.397975	0.449644	0.454994	0.355489	0.114378	0.882532	0.268188	0.706335	-0.491187	0.285925	-0.272394	0.601476	-0.809105	0.197456	-1.05563	0.138268	-0.47223	0.401612	-0.68188	0.209684	-0.668354	0.208024	7.33777	6.1772	6.87603	6.24008	6.15392	6.70319	7.96782	7.363	7.59173	6.40214	7.42361	7.00168	7.16942	7.07982	6.97391	6.51261	7.82609	6.51867	6.72018
PGSC0003DMG400020671	-	PGSC0003DMG400020671	Conserved gene of unknown function	-	35.2 not assigned.unknown | 35 not assigned	11.11.1.10.1	Phytohormone action.signalling peptides.NCRP (non-cysteine-rich-peptide) category.IMA/FEP-peptide activity.IMA/FEP precursor polypeptide	IMA/FEP precursor polypeptide	-0.940518	0.665426	0.149043	0.924545	NA	NA	NA	NA	NA	NA	NA	NA	NA	NA	NA	NA	NA	NA	NA	NA	NA	NA	-1.64688	5.00356	1.61457	0.771723	-2.15446	2.26822	0.207878	2.38861	3.70487	2.12139	0.241971	1.08144	NA	NA	NA	NA	NA	NA	NA
PGSC0003DMG400020751	-	PGSC0003DMG400020751	Conserved gene of unknown function	-	35.2 not assigned.unknown | 35 not assigned	35.2	No Mercator4 annotation.no other annotation available	not classified	NA	NA	NA	NA	NA	NA	NA	NA	NA	NA	NA	NA	6.64016	0.210066	8.72257	0.0913294	6.75229	0.188429	2.93244	0.624661	8.01675	0.0965943	NA	NA	NA	NA	NA	NA	NA	NA	NA	NA	NA	NA	NA	NA	NA	NA	NA	NA	NA
PGSC0003DMG400020797	-	PGSC0003DMG400020797	Gene of unknown function	-	35.2 not assigned.unknown | 35 not assigned	35.2	No Mercator4 annotation.no other annotation available	not classified	0.0684586	0.899482	0.0865799	0.854476	NA	NA	NA	NA	NA	NA	NA	NA	NA	NA	NA	NA	NA	NA	NA	NA	NA	NA	1.87326	1.27926	1.66651	1.88519	0.927787	2.16508	2.36992	1.57349	2.20995	1.57725	0.946914	2.20373	NA	NA	NA	NA	NA	NA	NA
PGSC0003DMG400020898	-	PGSC0003DMG400020898	Conserved gene of unknown function	-	30.2 signalling.receptor kinases | 30 signalling	50.2.7	Enzyme classification.EC_2 transferases.EC_2-7 transferase transferring phosphorus-containing group	EC_2.7 transferase transferring phosphorus-containing group	-1.11284	0.0642176	-1.41382	0.0204097	-0.798271	0.572897	-2.42805	0.163671	-2.35836	0.11282	-0.463009	0.71451	NA	NA	NA	NA	NA	NA	NA	NA	NA	NA	2.67211	3.01221	2.43823	3.36106	2.85962	1.19611	2.30108	0.683807	2.11895	1.88554	1.13665	0.724898	2.22012	1.6948	2.88165	2.47334	2.69468	1.54741	1.20974
PGSC0003DMG400020984	-	PGSC0003DMG400020984	Gene of unknown function	-	35.2 not assigned.unknown | 35 not assigned	35.2	No Mercator4 annotation.no other annotation available	not classified	-1.47371	0.0066023	-0.697441	0.0400973	NA	NA	NA	NA	NA	NA	NA	NA	NA	NA	NA	NA	NA	NA	NA	NA	NA	NA	3.049	3.08191	3.31709	3.05107	1.89109	1.56363	0.84579	2.14228	1.86266	3.09793	2.44631	2.18548	NA	NA	NA	NA	NA	NA	NA
PGSC0003DMG400021026	-	PGSC0003DMG400021026	Conserved gene of unknown function	-	35.2 not assigned.unknown | 35 not assigned	11.5.2.2	Phytohormone action.ethylene.perception and signal transduction.signal modulator *(ARGOS)	ethylene signal modulator *(ARGOS)	NA	NA	NA	NA	-2.21181	0.172486	-3.0903	0.0984667	-0.189337	0.856517	1.33504	0.0970071	NA	NA	NA	NA	NA	NA	NA	NA	NA	NA	NA	NA	NA	NA	NA	NA	NA	NA	NA	NA	NA	NA	3.25542	2.93443	2.25888	2.71995	-0.618151	1.57512	-0.299772
PGSC0003DMG400021028	-	PGSC0003DMG400021028	Conserved gene of unknown function	-	35.2 not assigned.unknown | 35 not assigned	35.2	No Mercator4 annotation.no other annotation available	not classified	1.18258	0.0291298	1.58966	0.00374897	0.549468	0.714086	1.54209	0.185917	4.74423	0.000586066	4.08195	0.00232435	3.87317	0.315307	5.36137	0.162848	4.967	0.16347	3.86435	0.289483	5.10464	0.154903	3.33111	2.85187	2.46781	2.80415	3.34511	4.16828	4.89022	3.83568	5.14204	3.99001	4.03774	4.65021	2.10139	2.29195	2.72133	3.02526	2.90018	2.83136	4.08395
PGSC0003DMG400021235	-	PGSC0003DMG400021235	Conserved gene of unknown function	-	35.2 not assigned.unknown | 35 not assigned	35.2	No Mercator4 annotation.no other annotation available	not classified	-2.38585	0.000823013	-3.80509	0.000320353	-0.61116	0.529402	-0.770326	0.452732	-7.24657	0.000292614	-8.67811	0.000181978	NA	NA	NA	NA	NA	NA	NA	NA	NA	NA	4.45181	4.075	4.20935	4.62518	2.35862	2.43711	1.08296	1.73062	-0.927038	1.25246	-0.642303	1.92441	2.31464	3.29565	2.5537	3.03542	2.06428	2.53947	2.18073
PGSC0003DMG400021289	-	PGSC0003DMG400021289	DNA-directed RNA polymerases I, II, and III 7.0 kDa polypeptide	-	27.2 RNA.transcription | 27 RNA	15.1.6.4	RNA biosynthesis.DNA-dependent RNA polymerase complexes.RNA polymerase I/II/III/IV/V shared components.component *(NRP-ABCDE12)	component *(NRP-ABCDE12) of RNA polymerase complexes	0.0203505	0.950927	-0.399446	0.167356	0.769999	0.27294	0.648673	0.378335	0.0292055	0.949068	-0.920813	0.120685	NA	NA	NA	NA	NA	NA	NA	NA	NA	NA	3.41928	2.98518	3.14468	3.29871	3.83712	3.01339	2.96688	3.04443	2.89813	2.96279	2.35375	2.97273	3.18209	3.06843	3.28496	2.39663	3.49105	4.2877	2.91361
PGSC0003DMG400021313	-	PGSC0003DMG400021313	Gene of unknown function	-	35.2 not assigned.unknown | 35 not assigned	35.2	No Mercator4 annotation.no other annotation available	not classified	1.86716	0.294715	2.77339	0.0903152	NA	NA	NA	NA	NA	NA	NA	NA	NA	NA	NA	NA	NA	NA	NA	NA	NA	NA	0.993829	0.237772	0.730208	0.662788	3.99141	0.815083	2.65377	2.53218	3.83921	1.11353	5.26959	3.64866	NA	NA	NA	NA	NA	NA	NA
PGSC0003DMG400021773	-	PGSC0003DMG400021773	Nonspecific lipid transfer protein	-	11.6 lipid metabolism.lipid transfer proteins etc | 26.21 misc.protease inhibitor/seed storage/lipid transfer protein (LTP) family protein | 11 lipid metabolism | 26 misc	35.2	No Mercator4 annotation.no other annotation available	not classified	-1.27249	0.00914941	-2.72044	0.000231295	NA	NA	NA	NA	NA	NA	NA	NA	NA	NA	NA	NA	NA	NA	NA	NA	NA	NA	5.00145	4.53565	5.06549	4.61059	4.42754	3.56848	2.82699	3.21375	1.44237	1.75138	2.58307	2.52734	NA	NA	NA	NA	NA	NA	NA
PGSC0003DMG400021837	-	PGSC0003DMG400021837	Gene of unknown function	-	35.2 not assigned.unknown | 35 not assigned	35.2	No Mercator4 annotation.no other annotation available	not classified	NA	NA	NA	NA	-2.88242	0.26498	-1.86251	0.398495	0.387424	0.672757	-0.978286	0.467699	NA	NA	NA	NA	NA	NA	NA	NA	NA	NA	NA	NA	NA	NA	NA	NA	NA	NA	NA	NA	NA	NA	3.95338	3.11683	2.27437	2.19395	-4.96228	3.26477	-0.0109322
PGSC0003DMG400021838	-	PGSC0003DMG400021838	Gene of unknown function	-	35.2 not assigned.unknown | 35 not assigned	35.2	No Mercator4 annotation.no other annotation available	not classified	NA	NA	NA	NA	2.97392	0.0329438	3.67763	0.00956861	2.55075	0.00911342	1.47869	0.130862	2.13498	0.0138663	3.00978	0.00267313	2.75718	0.00130486	2.67454	0.00104009	3.97956	4.84467e-05	NA	NA	NA	NA	NA	NA	NA	NA	NA	NA	NA	NA	4.01098	2.93443	5.09547	3.85476	5.87051	7.81055	7.73671
PGSC0003DMG400021881	-	PGSC0003DMG400021881	Gene of unknown function	-	35.2 not assigned.unknown | 35 not assigned	35.2	No Mercator4 annotation.no other annotation available	not classified	-1.3319	0.0571151	-0.889097	0.100366	NA	NA	NA	NA	NA	NA	NA	NA	NA	NA	NA	NA	NA	NA	NA	NA	NA	NA	1.82712	2.37092	2.14058	1.97905	1.58464	-0.829211	1.465	0.910998	0.12637	1.94822	0.946914	1.46114	NA	NA	NA	NA	NA	NA	NA
PGSC0003DMG400021897	-	PGSC0003DMG400021897	Gene of unknown function	-	35.2 not assigned.unknown | 35 not assigned	35.2	No Mercator4 annotation.no other annotation available	not classified	NA	NA	NA	NA	1.11315	0.685425	2.4617	0.252774	0.461912	0.853907	3.36527	0.067359	NA	NA	NA	NA	NA	NA	NA	NA	NA	NA	NA	NA	NA	NA	NA	NA	NA	NA	NA	NA	NA	NA	1.02162	-0.869845	1.10485	0.990953	2.31832	0.221247	0.67146
PGSC0003DMG400021924	-	PGSC0003DMG400021924	Cuticular water permeability	-	27.3.22 RNA.regulation of transcription.homeobox transcription factor family (HB) | 27.3 RNA.regulation of transcription | 27 RNA	35.2	No Mercator4 annotation.no other annotation available	not classified	-0.181053	0.450016	0.321771	0.136408	0.878943	0.184772	0.932262	0.155173	0.793432	0.106861	0.63202	0.257516	0.501802	0.32006	1.21355	0.0204725	1.07011	0.0220416	1.08627	0.0126743	1.23912	0.00620732	3.69453	3.78228	3.59017	3.57157	3.67165	3.77874	2.96688	3.44909	3.98161	3.96497	3.83354	4.1454	4.24502	3.70951	3.47797	2.98391	4.37732	4.33304	4.83507
PGSC0003DMG400021930	-	PGSC0003DMG400021930	Villin headpiece; Gelsolin region	-	31.1 cell.organisation | 31 cell	20.2.2.5	Cytoskeleton organisation.microfilament network.actin polymerisation.villin actin-crosslinking factor	villin actin-crosslinking factor	0.124638	0.643017	0.193007	0.429549	-0.132823	0.820328	0.434916	0.356454	1.23066	0.00212315	0.794046	0.0513233	0.115258	0.862472	-0.281056	0.714364	0.276644	0.63309	-0.959057	0.109481	0.312139	0.55213	4.72146	4.81943	4.70468	4.82168	4.61396	4.63381	5.35385	4.96958	5.19032	4.55403	4.85579	5.2379	4.56646	4.48985	4.80409	4.56847	4.91935	4.7556	4.41145
PGSC0003DMG400021953	-	PGSC0003DMG400021953	Gene of unknown function	-	35.2 not assigned.unknown | 35 not assigned	35.2	No Mercator4 annotation.no other annotation available	not classified	NA	NA	NA	NA	2.10874	0.155941	3.01349	0.0356412	0.4094	0.870673	2.29849	0.269007	NA	NA	NA	NA	NA	NA	NA	NA	NA	NA	NA	NA	NA	NA	NA	NA	NA	NA	NA	NA	NA	NA	2.40335	0.941767	2.22738	0.813482	3.95008	2.06003	4.20627
PGSC0003DMG400021990	-	PGSC0003DMG400021990	Gene of unknown function	-	35.2 not assigned.unknown | 35 not assigned	35.2	No Mercator4 annotation.no other annotation available	not classified	-0.236354	0.478151	-0.387639	0.21442	NA	NA	NA	NA	NA	NA	NA	NA	NA	NA	NA	NA	NA	NA	NA	NA	NA	NA	1.82712	1.83806	2.2296	1.95615	1.48839	1.6879	2.12641	1.6698	1.9707	1.67931	1.0449	1.5777	NA	NA	NA	NA	NA	NA	NA
PGSC0003DMG400022196	-	PGSC0003DMG400022196	Protein phosphatase 1K, mitochondrial	-	29.4 protein.postranslational modification | 29 protein	35.2	No Mercator4 annotation.no other annotation available	not classified	1.08553	0.0268017	0.642582	0.136841	NA	NA	NA	NA	NA	NA	NA	NA	NA	NA	NA	NA	NA	NA	NA	NA	NA	NA	0.613706	1.08925	0.955716	1.14011	2.28412	2.22784	1.98728	1.60631	0.846836	2.04698	1.80147	1.5206	NA	NA	NA	NA	NA	NA	NA
PGSC0003DMG400022337	-	PGSC0003DMG400022337	Gene of unknown function	-	35.2 not assigned.unknown | 35 not assigned	35.2	No Mercator4 annotation.no other annotation available	not classified	4.71806	0.163605	5.04505	0.10667	NA	NA	NA	NA	NA	NA	NA	NA	NA	NA	NA	NA	NA	NA	NA	NA	NA	NA	-3.49506	-3.62682	-5.01012	-2.20234	-1.79013	1.6271	3.48418	1.50551	2.87051	-1.7157	2.19207	2.88496	NA	NA	NA	NA	NA	NA	NA
PGSC0003DMG400022601	-	PGSC0003DMG400022601	Phospholipid-transporting ATPase	-	34.1 transport.p- and v-ATPases | 34 transport	35.2	No Mercator4 annotation.no other annotation available	not classified	2.21737	0.134523	2.89344	0.0372645	NA	NA	NA	NA	NA	NA	NA	NA	NA	NA	NA	NA	NA	NA	NA	NA	NA	NA	-0.862577	-0.269274	-1.05862	-1.30923	-0.564231	1.85628	2.55867	1.9253	2.48964	0.999773	2.10388	2.7172	NA	NA	NA	NA	NA	NA	NA
PGSC0003DMG400022959	-	PGSC0003DMG400022959	Thioredoxin h	-	21.1 redox.thioredoxin | 21 redox	10.3.3.2	Redox homeostasis.thiol-based redox regulation.thioredoxin activities.H-type thioredoxin *(Trx-H)	H-type thioredoxin *(Trx-H)	3.12152	0.0100546	3.88374	0.00145408	NA	NA	NA	NA	NA	NA	NA	NA	NA	NA	NA	NA	NA	NA	NA	NA	NA	NA	-0.357329	-2.11586	-0.0213847	-1.55024	1.61535	1.93363	2.79397	2.0968	2.62807	2.79105	3.52942	2.43765	NA	NA	NA	NA	NA	NA	NA
PGSC0003DMG400023166	-	PGSC0003DMG400023166	Gene of unknown function	-	35.2 not assigned.unknown | 35 not assigned	35.2	No Mercator4 annotation.no other annotation available	not classified	-0.35785	0.308612	-0.325217	0.313452	-0.465536	0.651835	0.0529685	0.963429	-1.67372	0.112162	-0.235181	0.805201	NA	NA	NA	NA	NA	NA	NA	NA	NA	NA	3.79383	4.33259	4.03754	4.44775	3.35424	3.82684	3.63163	4.3631	3.64905	4.10451	4.29336	3.26989	2.79085	2.37389	2.75485	3.36026	1.72903	2.99417	1.45055
PGSC0003DMG400023172	-	PGSC0003DMG400023172	Gene of unknown function	-	35.2 not assigned.unknown | 35 not assigned	35.2	No Mercator4 annotation.no other annotation available	not classified	-0.288038	0.537669	-0.180604	0.658538	NA	NA	NA	NA	NA	NA	NA	NA	NA	NA	NA	NA	NA	NA	NA	NA	NA	NA	2.04435	1.39332	1.66651	2.19004	1.7598	1.8023	1.73232	0.744046	1.55078	1.88554	2.12644	0.957828	NA	NA	NA	NA	NA	NA	NA
PGSC0003DMG400023220	-	PGSC0003DMG400023220	Gamma-gliadin	-	35.1.41 not assigned.no ontology.hydroxyproline rich proteins | 35.1 not assigned.no ontology | 35 not assigned	35.2	No Mercator4 annotation.no other annotation available	not classified	NA	NA	NA	NA	-0.817786	0.53285	-0.579206	0.681117	-1.47933	0.12963	-2.89609	0.0356037	-1.43879	0.17327	-2.68873	0.0549984	-3.03948	0.026471	-1.53821	0.0928171	-1.81273	0.0580845	NA	NA	NA	NA	NA	NA	NA	NA	NA	NA	NA	NA	8.89149	7.52573	8.43181	7.89004	6.98321	8.03167	8.05948
PGSC0003DMG400023269	-	PGSC0003DMG400023269	Gene of unknown function	-	35.2 not assigned.unknown | 35 not assigned	11.11.1.1.1	Phytohormone action.signalling peptides.NCRP (non-cysteine-rich-peptide) category.PIP/PIPL-peptide activity.PIP/PIPL-precursor polypeptide	PIP/PIPL precursor polypeptide	10.7155	0.178936	10.7833	0.1481	-2.7858	0.745873	-1.14269	0.896641	7.93599	0.0854695	8.98734	0.0557495	5.94658	0.443757	8.67371	0.130751	9.71932	0.059249	8.66541	0.091495	9.85068	0.0564511	-5.01012	-5.01012	-3.52012	-5.01012	2.34035	6.17307	8.63047	6.60119	7.0478	1.55057	7.059	8.34977	1.6722	0.303392	-0.40444	-4.96228	-4.96228	-4.96228	0.616039
PGSC0003DMG400023305	-	PGSC0003DMG400023305	Gene of unknown function	-	35.2 not assigned.unknown | 35 not assigned	35.2	No Mercator4 annotation.no other annotation available	not classified	-0.620806	0.0627152	-0.289175	0.287284	0.0693685	0.965893	0.537795	0.644748	-1.61243	0.0986109	-1.25939	0.235168	NA	NA	NA	NA	NA	NA	NA	NA	NA	NA	2.83252	3.53136	3.18975	3.28039	2.66785	2.75383	2.49846	2.42586	2.59469	3.22148	3.31049	2.55604	2.47332	2.45142	0.753333	1.56813	1.67408	1.70621	1.3179
PGSC0003DMG400023325	-	PGSC0003DMG400023325	SAUR family protein	-	35.2 not assigned.unknown | 35 not assigned	35.2	No Mercator4 annotation.no other annotation available	not classified	NA	NA	NA	NA	-0.910524	0.240821	-1.16631	0.167028	-0.958111	0.137761	-2.20945	0.0353483	NA	NA	NA	NA	NA	NA	NA	NA	NA	NA	NA	NA	NA	NA	NA	NA	NA	NA	NA	NA	NA	NA	3.70265	4.11892	4.06377	2.9521	2.78821	3.44076	2.90207
PGSC0003DMG400023414	-	PGSC0003DMG400023414	LEM3 (Ligand-effect modulator 3) family protein	-	34.1 transport.p- and v-ATPases | 34 transport	5.7.3.1.1.1.2 | 24.1.2.4.1.2	Lipid metabolism.lipid trafficking.endoplasmic reticulum-plastid lipid transfer.phospholipid transverse translocation.ATP-dependent machinery.ALA-ALIS flippase complex.regulatory component *(ALIS) | Solute transport.primary active transport.P-type ATPase superfamily.P4 family.phospholipid flippase complex.regulatory component *(ALIS)	regulatory component *(ALIS) of ALA-ALIS flippase complex | regulatory component *(ALIS) of phospholipid flippase complex	2.04543	0.00531018	2.70126	0.000663586	-0.977107	0.108017	-0.903817	0.131516	0.391332	0.389287	0.73873	0.136627	0.775154	0.0501673	0.485067	0.246793	1.2884	0.00147182	0.565194	0.091495	0.923955	0.00894955	4.44036	5.03685	4.41314	4.87454	5.8134	6.57728	7.4296	7.09388	8.22821	5.89417	7.81765	7.56198	6.24419	6.55569	6.05049	7.30342	6.01846	5.13883	5.38779
PGSC0003DMG400023483	-	PGSC0003DMG400023483	Self-pruning interacting protein 1	-	35.2 not assigned.unknown | 35 not assigned	13.2.1.3.2	Cell division.cell cycle organisation.cell cycle control.CYCLIN-dependent protein kinase inhibitor activities.inhibitor *(SIM)	SIM-type cyclin-dependent kinase inhibitor	0.809208	0.19587	1.38679	0.0180884	NA	NA	NA	NA	NA	NA	NA	NA	NA	NA	NA	NA	NA	NA	NA	NA	NA	NA	-0.0685626	0.789337	0.206249	1.09889	1.73204	0.759517	1.86542	0.962615	2.27462	1.4092	2.42827	1.63263	NA	NA	NA	NA	NA	NA	NA
PGSC0003DMG400023488	-	PGSC0003DMG400023488	UDP-glucose:glucosyltransferase	-	35.2 not assigned.unknown | 35 not assigned	35.2	No Mercator4 annotation.no other annotation available	not classified	-0.0309407	0.962664	-0.811807	0.210382	NA	NA	NA	NA	NA	NA	NA	NA	NA	NA	NA	NA	NA	NA	NA	NA	NA	NA	1.89579	1.95412	0.913346	2.32129	2.71114	1.85628	0.779862	1.32007	0.665802	1.65447	1.52411	-0.062283	NA	NA	NA	NA	NA	NA	NA
PGSC0003DMG400023543	-	PGSC0003DMG400023543	Conserved gene of unknown function	-	35.2 not assigned.unknown | 35 not assigned	26.10.3.2.2	External stimuli response.pathogen.defense mechanisms.WRKY33-dependent plant immunity.WRKY33-activating protein *(SIB)	WRKY33-activating protein *(SIB)	8.39947	0.10024	9.01175	0.0607843	NA	NA	NA	NA	NA	NA	NA	NA	NA	NA	NA	NA	NA	NA	NA	NA	NA	NA	-5.01012	-5.01012	-5.01012	-5.01012	-0.0978422	4.01655	5.10736	4.22725	4.55482	2.02776	5.4164	3.60812	NA	NA	NA	NA	NA	NA	NA
PGSC0003DMG400023561	-	PGSC0003DMG400023561	Conserved gene of unknown function	-	35.1 not assigned.no ontology | 35 not assigned	35.2	No Mercator4 annotation.no other annotation available	not classified	-1.23347	0.125579	-0.558764	0.318523	NA	NA	NA	NA	NA	NA	NA	NA	NA	NA	NA	NA	NA	NA	NA	NA	NA	NA	2.26807	2.06154	1.53296	1.36541	0.471061	2.53963	-0.408177	-0.482044	1.74587	0.366009	1.48973	1.65933	NA	NA	NA	NA	NA	NA	NA
PGSC0003DMG400023741	-	PGSC0003DMG400023741	Conserved gene of unknown function	-	35.2 not assigned.unknown | 35 not assigned	35.2	No Mercator4 annotation.no other annotation available	not classified	-1.63869	0.0435266	-2.33092	0.00641915	-0.180146	0.823011	-0.066734	0.940799	-0.485732	0.37851	-1.77728	0.0388379	-4.354	0.11145	-1.16717	0.228166	-1.88098	0.0670752	-2.07099	0.0115011	-1.70423	0.0342452	6.27338	5.69758	5.91047	6.31399	5.31399	4.48329	3.88782	3.93593	3.05364	5.64107	2.17052	3.81819	4.59499	5.55706	4.9655	6.72516	5.85978	4.95332	5.28271
PGSC0003DMG400024229	-	PGSC0003DMG400024229	Gene of unknown function	-	35.2 not assigned.unknown | 35 not assigned	35.2	No Mercator4 annotation.no other annotation available	not classified	-0.887974	0.0506282	-0.43908	0.208098	NA	NA	NA	NA	NA	NA	NA	NA	NA	NA	NA	NA	NA	NA	NA	NA	NA	NA	3.54576	2.47821	3.28422	2.90326	2.59268	1.6879	1.66086	2.58254	2.82805	2.56973	2.19207	2.81544	NA	NA	NA	NA	NA	NA	NA
PGSC0003DMG400024240	-	PGSC0003DMG400024240	Gene of unknown function	-	35.2 not assigned.unknown | 35 not assigned	35.2	No Mercator4 annotation.no other annotation available	not classified	NA	NA	NA	NA	-3.73224	0.0827644	-1.40243	0.208793	-2.99133	0.0767317	-3.1231	0.114938	NA	NA	NA	NA	NA	NA	NA	NA	NA	NA	NA	NA	NA	NA	NA	NA	NA	NA	NA	NA	NA	NA	5.07177	3.68404	4.58242	3.74146	1.49544	2.73639	2.87871
PGSC0003DMG400024339	-	PGSC0003DMG400024339	Gene of unknown function	-	35.2 not assigned.unknown | 35 not assigned	35.2	No Mercator4 annotation.no other annotation available	not classified	-0.258467	0.57479	0.449869	0.219801	-1.74709	0.299673	0.647506	0.604538	0.882171	0.242162	0.134507	0.902429	NA	NA	NA	NA	NA	NA	NA	NA	NA	NA	1.67912	2.35693	2.43823	2.47419	1.86577	1.59571	1.69703	2.72386	2.56052	2.98288	3.13249	2.09057	1.46799	1.61617	2.02245	2.21197	1.39708	1.43092	2.42604
PGSC0003DMG400024341	-	PGSC0003DMG400024341	Gene of unknown function	-	35.2 not assigned.unknown | 35 not assigned	35.2	No Mercator4 annotation.no other annotation available	not classified	1.8873	0.0251761	1.67127	0.0279073	NA	NA	NA	NA	NA	NA	NA	NA	NA	NA	NA	NA	NA	NA	NA	NA	NA	NA	0.558293	-0.785524	0.730208	-0.365791	1.0676	2.34573	2.17851	2.07352	2.31617	1.11353	1.30431	2.09057	NA	NA	NA	NA	NA	NA	NA
PGSC0003DMG400024645	-	PGSC0003DMG400024645	Gene of unknown function	-	27.3.67 RNA.regulation of transcription.putative transcription regulator | 27.3 RNA.regulation of transcription | 27 RNA	35.2	No Mercator4 annotation.no other annotation available	not classified	0.459419	0.371368	0.51599	0.267408	0.104939	0.94589	1.11449	0.24084	-1.33882	0.196137	-0.680148	0.544398	NA	NA	NA	NA	NA	NA	NA	NA	NA	NA	2.41569	1.77633	1.66651	2.26649	2.03433	3.2834	1.76677	2.70882	2.72382	3.01252	1.62261	2.66546	2.38894	1.06529	2.04069	1.42096	2.1871	1.05149	1.09281
PGSC0003DMG400024854	-	PGSC0003DMG400024854	Gene of unknown function	-	35.2 not assigned.unknown | 35 not assigned	35.2	No Mercator4 annotation.no other annotation available	not classified	0.297706	0.297724	0.243882	0.357708	0.507241	0.396392	0.739222	0.1936	-3.18834	0.00614703	-1.89895	0.0216416	-0.273807	0.636423	-5.1922	0.0997804	-2.05623	0.1367	-2.16534	0.141697	-1.15288	0.145545	4.72461	3.75053	4.28607	4.1628	4.79588	4.52554	4.5871	4.19524	4.75318	4.49926	4.15758	4.48092	4.04814	3.94218	3.85809	3.84325	4.83106	4.1285	4.29276
PGSC0003DMG400024980	-	PGSC0003DMG400024980	Polyprotein	-	35.2 not assigned.unknown | 35 not assigned	35.2	No Mercator4 annotation.no other annotation available	not classified	1.11157	0.0199446	0.84756	0.0404682	-0.994263	0.399135	0.572448	0.508674	0.236082	0.732407	0.820715	0.222947	-2.01905	0.384636	0.088969	0.946465	0.646551	0.448955	-0.315711	0.744389	-2.37721	0.225651	3.94731	4.46567	3.90866	4.23116	4.35205	5.59571	5.48118	5.57184	5.52757	4.39812	5.30216	4.71845	3.48956	2.32528	3.21442	4.87877	3.69801	2.76073	-0.299772
PGSC0003DMG400025265	-	PGSC0003DMG400025265	Gene of unknown function	-	15.2 metal handling.binding, chelation and storage | 15 metal handling	35.2	No Mercator4 annotation.no other annotation available	not classified	6.02176	0.182155	8.79077	0.0361604	0.966533	0.595174	1.2625	0.466064	2.64108	0.0238571	3.47483	0.00516706	-0.0176533	0.997878	5.02652	0.242812	6.06792	0.135001	3.10715	0.45779	4.44011	0.267939	-5.01012	-5.01012	-5.01012	-5.01012	-1.79013	1.71736	2.45687	1.50551	5.47808	0.787651	4.53593	4.02737	2.72353	2.81043	1.98528	1.97926	4.43217	1.87176	4.28389
PGSC0003DMG400025267	-	PGSC0003DMG400025267	Conserved gene of unknown function	-	15.2 metal handling.binding, chelation and storage | 15 metal handling	35.2	No Mercator4 annotation.no other annotation available	not classified	6.16879	0.0547926	7.95925	0.012538	-1.68127	0.693083	-0.997836	0.82219	2.20145	0.226729	4.06468	0.0224209	-0.118879	0.985035	8.23989	0.0621175	9.03345	0.0309057	6.65297	0.104552	6.83759	0.096217	-2.7725	-0.358791	-0.624842	-2.6878	3.43393	5.07044	5.00287	4.95054	7.62982	4.37929	6.76492	6.75403	1.16384	0.709024	0.347417	1.42096	0.660515	-1.66432	2.92505
PGSC0003DMG400025379	-	PGSC0003DMG400025379	Gene of unknown function	-	35.2 not assigned.unknown | 35 not assigned	35.2	No Mercator4 annotation.no other annotation available	not classified	2.1679	0.0494193	3.21176	0.00384911	-0.21727	0.956744	-0.903199	0.810706	4.92002	0.0181599	4.89115	0.0195327	NA	NA	NA	NA	NA	NA	NA	NA	NA	NA	-0.357329	-0.105357	-1.4429	-0.254758	2.14371	1.9083	2.15269	0.337891	3.28052	2.19215	2.27517	2.99386	-0.0312702	0.162945	-0.735754	0.241626	0.480077	1.05149	-4.96228
PGSC0003DMG400025440	-	PGSC0003DMG400025440	Conserved gene of unknown function	-	35.2 not assigned.unknown | 35 not assigned	35.2	No Mercator4 annotation.no other annotation available	not classified	5.88084	0.110267	7.14971	0.0370665	NA	NA	NA	NA	NA	NA	NA	NA	NA	NA	NA	NA	NA	NA	NA	NA	NA	NA	-5.01012	-5.01012	-3.52012	-5.01012	-1.79013	1.6271	2.77717	2.35036	3.74346	-0.232254	3.23983	3.24366	NA	NA	NA	NA	NA	NA	NA
PGSC0003DMG400025441	-	PGSC0003DMG400025441	Conserved gene of unknown function	-	35.2 not assigned.unknown | 35 not assigned	35.2	No Mercator4 annotation.no other annotation available	not classified	4.08077	0.172683	4.4534	0.10517	NA	NA	NA	NA	NA	NA	NA	NA	NA	NA	NA	NA	NA	NA	NA	NA	NA	NA	-5.01012	-3.62682	-1.238	-1.83976	-1.49951	3.19191	0.84579	1.89904	4.31967	-0.142435	0.539597	1.71129	NA	NA	NA	NA	NA	NA	NA
PGSC0003DMG400025452	-	PGSC0003DMG400025452	Gene of unknown function	-	35.2 not assigned.unknown | 35 not assigned	35.2	No Mercator4 annotation.no other annotation available	not classified	6.27747	0.252992	7.64272	0.126318	NA	NA	NA	NA	NA	NA	NA	NA	NA	NA	NA	NA	NA	NA	NA	NA	NA	NA	-5.01012	-5.01012	-5.01012	-5.01012	-3.38745	2.14353	2.90637	3.41244	3.67324	-1.47738	4.68014	3.66192	NA	NA	NA	NA	NA	NA	NA
PGSC0003DMG400025454	-	PGSC0003DMG400025454	Gene of unknown function	-	35.2 not assigned.unknown | 35 not assigned	35.2	No Mercator4 annotation.no other annotation available	not classified	6.16948	0.0100047	7.80886	0.00129246	NA	NA	NA	NA	NA	NA	NA	NA	NA	NA	NA	NA	NA	NA	NA	NA	NA	NA	-5.01012	-1.83327	-5.01012	-5.01012	1.42045	2.0769	1.86542	2.18637	3.83207	2.25961	4.37098	3.74529	NA	NA	NA	NA	NA	NA	NA
PGSC0003DMG400025467	-	PGSC0003DMG400025467	Gene of unknown function	-	35.2 not assigned.unknown | 35 not assigned	35.2	No Mercator4 annotation.no other annotation available	not classified	0.198914	0.863929	1.33583	0.10667	NA	NA	NA	NA	NA	NA	NA	NA	NA	NA	NA	NA	NA	NA	NA	NA	NA	NA	0.016136	0.870359	1.22186	1.33022	3.28907	0.920179	-0.408177	-0.0145941	2.20995	3.24664	1.85648	1.33433	NA	NA	NA	NA	NA	NA	NA
PGSC0003DMG400025762	-	PGSC0003DMG400025762	Gene of unknown function	-	35.2 not assigned.unknown | 35 not assigned	35.2	No Mercator4 annotation.no other annotation available	not classified	-0.569565	0.148999	-1.24469	0.00878217	NA	NA	NA	NA	NA	NA	NA	NA	NA	NA	NA	NA	NA	NA	NA	NA	NA	NA	3.51698	2.55374	3.0695	2.71147	2.05688	2.53963	2.0162	2.89303	1.71513	1.14954	1.71481	2.30865	NA	NA	NA	NA	NA	NA	NA
PGSC0003DMG400025853	-	PGSC0003DMG400025853	GI19648	-	35.2 not assigned.unknown | 35 not assigned	35.2	No Mercator4 annotation.no other annotation available	not classified	-1.23061	0.0630581	-2.9404	0.00906071	-0.460019	0.627719	-2.94437	0.0654494	-5.37666	0.00702125	-6.43544	0.00833289	NA	NA	NA	NA	NA	NA	NA	NA	NA	NA	2.8208	2.02661	3.11694	2.0016	2.26488	1.35451	1.02722	0.257511	-2.04018	0.918627	-1.19274	0.0224276	3.13968	3.06843	3.87851	2.4882	2.51874	2.31136	2.48909
PGSC0003DMG400025947	-	PGSC0003DMG400025947	Conserved gene of unknown function	-	35.2 not assigned.unknown | 35 not assigned	35.2	No Mercator4 annotation.no other annotation available	not classified	-0.214929	0.902177	-2.56828	0.33603	-6.54559	0.0117956	-6.45045	0.0113684	-8.54423	0.00233367	-6.58792	0.0249373	NA	NA	NA	NA	NA	NA	NA	NA	NA	NA	0.993829	1.97259	1.32243	2.0016	3.59668	2.9151	-5.01012	2.36961	-2.04018	1.14954	-5.01012	1.00022	5.32173	5.06921	5.88122	5.75278	1.32757	4.44239	-4.96228
PGSC0003DMG400025950	-	PGSC0003DMG400025950	Gene of unknown function	-	35.2 not assigned.unknown | 35 not assigned	35.2	No Mercator4 annotation.no other annotation available	not classified	-0.294329	0.56036	-0.648562	0.187771	NA	NA	NA	NA	NA	NA	NA	NA	NA	NA	NA	NA	NA	NA	NA	NA	NA	NA	2.44653	2.60199	2.32965	3.20469	2.63825	2.78199	1.28659	2.46218	0.846836	2.40075	1.74428	2.66546	NA	NA	NA	NA	NA	NA	NA
PGSC0003DMG400025953	-	PGSC0003DMG400025953	Conserved gene of unknown function	-	35.2 not assigned.unknown | 35 not assigned	35.2	No Mercator4 annotation.no other annotation available	not classified	4.63016	0.000124506	5.17667	3.19762e-05	3.57855	0.110379	5.02797	0.0248493	8.27332	0.00144114	7.23626	0.00406631	5.71443	0.407333	7.76445	0.254049	7.06949	0.265353	6.34479	0.335523	7.61621	0.234677	0.90777	2.59008	0.778218	3.37839	6.27307	6.75738	6.44522	6.65611	7.5285	6.67654	6.41817	7.69212	2.56591	0.368801	-1.00824	2.76946	5.4018	3.88457	5.0065
PGSC0003DMG400025954	-	PGSC0003DMG400025954	Conserved gene of unknown function	-	35.2 not assigned.unknown | 35 not assigned	35.2	No Mercator4 annotation.no other annotation available	not classified	-0.115823	0.859937	-0.632341	0.27562	3.76968	0.0152482	5.08483	0.00166419	6.70787	0.00108939	5.70643	0.00438318	6.95969	0.0115778	8.05039	0.00345673	7.92504	0.00221038	6.89992	0.00585413	8.12061	0.00176835	4.10548	4.78849	4.10026	4.92554	5.14274	4.83537	3.44217	3.98043	3.22705	5.27605	3.5038	3.28711	-0.48268	0.984127	0.019923	1.82388	4.05057	4.67145	4.30595
PGSC0003DMG400026011	-	PGSC0003DMG400026011	Gene of unknown function	-	35.2 not assigned.unknown | 35 not assigned	35.2	No Mercator4 annotation.no other annotation available	not classified	3.87604	0.344833	6.72723	0.0868334	0.794424	0.907861	1.54909	0.802354	1.49788	0.444499	6.42806	0.000790833	0.637352	0.916795	8.77473	0.0291873	10.1282	0.00907707	9.40992	0.0135437	8.87521	0.0193796	-0.158546	-1.05798	-0.505076	-1.30923	0.536706	3.35075	5.57891	3.29654	7.12583	2.52931	6.75409	7.34426	-0.0312702	-0.595798	-4.96228	-1.93166	3.5147	-4.96228	-4.96228
PGSC0003DMG400026145	-	PGSC0003DMG400026145	Gene of unknown function	-	35.2 not assigned.unknown | 35 not assigned	35.2	No Mercator4 annotation.no other annotation available	not classified	-0.909525	0.13913	-0.747663	0.155795	NA	NA	NA	NA	NA	NA	NA	NA	NA	NA	NA	NA	NA	NA	NA	NA	NA	NA	1.03501	2.4389	1.76511	2.0016	0.0888016	0.868588	1.42243	1.43417	0.728704	1.70374	1.38136	0.446982	NA	NA	NA	NA	NA	NA	NA
PGSC0003DMG400026267	-	PGSC0003DMG400026267	Gene of unknown function	-	35.2 not assigned.unknown | 35 not assigned	35.2	No Mercator4 annotation.no other annotation available	not classified	2.05175	0.00048077	2.24122	0.00011428	NA	NA	NA	NA	NA	NA	NA	NA	NA	NA	NA	NA	NA	NA	NA	NA	NA	NA	1.48476	1.39332	0.629112	1.78478	3.14917	3.62399	3.36558	3.30656	3.70487	3.25493	3.61964	3.64866	NA	NA	NA	NA	NA	NA	NA
PGSC0003DMG400026789	-	PGSC0003DMG400026789	Gene of unknown function	-	35.2 not assigned.unknown | 35 not assigned	35.2	No Mercator4 annotation.no other annotation available	not classified	0.0802331	0.823828	-0.239501	0.460242	0.299363	0.842587	0.737141	0.562778	0.479187	0.581269	-0.0730563	0.950662	NA	NA	NA	NA	NA	NA	NA	NA	NA	NA	2.59159	2.67146	2.70982	2.96191	2.10095	3.01339	3.24859	2.94528	2.39586	2.81367	2.00995	2.65223	0.904932	2.27499	1.57413	2.64233	2.45498	1.51916	0.920523
PGSC0003DMG400026872	-	PGSC0003DMG400026872	Splicing factor 3B subunit	-	30.6 signalling.MAP kinases | 29.4 protein.postranslational modification | 30 signalling | 29 protein	16.1.1.2.4.5	RNA processing.pre-RNA splicing.U2-type major spliceosome.U2 snRNP complex.RNA splicing factor 3B subcomplex.component *(SF3B5/SAP10)	component *(SF3B5) of RNA splicing factor 3B complex	-0.197463	0.485158	-1.02513	0.00382196	1.081	0.158042	0.52233	0.569846	-1.30058	0.221896	-0.799893	0.373006	NA	NA	NA	NA	NA	NA	NA	NA	NA	NA	4.1103	3.36658	3.87594	3.4942	3.50945	3.76469	3.54498	3.22436	2.33651	2.99283	2.41	2.90741	3.11363	2.96647	3.09735	2.66867	4.25629	3.80489	3.56031
PGSC0003DMG400026883	-	PGSC0003DMG400026883	Gene of unknown function	-	35.2 not assigned.unknown | 35 not assigned	35.2	No Mercator4 annotation.no other annotation available	not classified	-0.709394	0.401434	-1.52104	0.0604624	NA	NA	NA	NA	NA	NA	NA	NA	NA	NA	NA	NA	NA	NA	NA	NA	NA	NA	9.1102	7.97627	7.58668	8.48335	8.91538	8.09125	6.15628	7.23831	6.40361	8.27682	6.70716	5.73339	NA	NA	NA	NA	NA	NA	NA
PGSC0003DMG400026919	-	PGSC0003DMG400026919	Conserved gene of unknown function	-	35.2 not assigned.unknown | 35 not assigned	35.2	No Mercator4 annotation.no other annotation available	not classified	7.72348	0.131117	6.32128	0.18865	NA	NA	NA	NA	NA	NA	NA	NA	NA	NA	NA	NA	NA	NA	NA	NA	NA	NA	-5.01012	-5.01012	-5.01012	-5.01012	-1.05071	3.33183	4.90962	3.52831	3.23791	-2.83237	3.40578	2.00988	NA	NA	NA	NA	NA	NA	NA
PGSC0003DMG400027224	-	PGSC0003DMG400027224	Conserved gene of unknown function	-	35.2 not assigned.unknown | 35 not assigned	13.2.1.3.2	Cell division.cell cycle organisation.cell cycle control.CYCLIN-dependent protein kinase inhibitor activities.inhibitor *(SIM)	SIM-type cyclin-dependent kinase inhibitor	-0.845133	0.087875	-1.4376	0.0128133	-2.26771	0.414846	1.04105	0.573359	2.22571	0.0773884	-1.51002	0.494167	NA	NA	NA	NA	NA	NA	NA	NA	NA	NA	2.50632	3.21196	2.72215	2.80415	1.45482	2.36448	2.47782	1.70053	2.35656	1.67931	-0.133451	1.54943	1.05851	1.95118	0.564604	2.4882	1.97617	-1.22142	-4.96228
PGSC0003DMG400027225	-	PGSC0003DMG400027225	Conserved gene of unknown function	-	35.2 not assigned.unknown | 35 not assigned	35.2	No Mercator4 annotation.no other annotation available	not classified	-0.158119	0.874877	-0.174206	0.84705	-1.24763	0.300949	-1.28801	0.295678	0.79927	0.31387	-0.322497	0.730593	-0.281071	0.736018	0.306059	0.715558	-0.137654	0.873046	-1.97564	0.0541673	-0.807783	0.314021	4.42108	4.84972	3.95117	4.57345	3.71483	3.69235	6.49101	3.37483	5.62379	2.75644	3.52942	5.23568	4.18372	5.61043	4.33893	7.90777	6.03763	3.91741	4.50595
PGSC0003DMG400027369	-	PGSC0003DMG400027369	Gene of unknown function	-	35.2 not assigned.unknown | 35 not assigned	35.2	No Mercator4 annotation.no other annotation available	not classified	-0.210823	0.577304	-0.412935	0.240034	NA	NA	NA	NA	NA	NA	NA	NA	NA	NA	NA	NA	NA	NA	NA	NA	NA	NA	2.87849	3.22742	3.42658	3.66633	3.05149	2.45471	3.31992	3.54533	2.29554	3.25493	2.63119	3.23481	NA	NA	NA	NA	NA	NA	NA
PGSC0003DMG400027550	-	PGSC0003DMG400027550	Gene of unknown function	-	35.2 not assigned.unknown | 35 not assigned	35.2	No Mercator4 annotation.no other annotation available	not classified	2.41074	0.642094	3.68418	0.409846	NA	NA	NA	NA	NA	NA	NA	NA	5.15292	0.157283	8.6742	0.00314674	10.1561	0.000225179	7.83959	0.00192333	8.82779	0.000900283	-1.4074	-0.454232	-2.32605	-1.55024	-5.01012	2.98944	3.9934	2.81092	4.20267	-1.47738	3.47772	3.50149	NA	NA	NA	NA	NA	NA	NA
PGSC0003DMG400027566	-	PGSC0003DMG400027566	Conserved gene of unknown function	-	35.2 not assigned.unknown | 35 not assigned	35.2	No Mercator4 annotation.no other annotation available	not classified	3.86469	0.0369378	4.96104	0.00865832	1.12567	0.472171	2.09416	0.131516	3.33046	0.0021518	5.03752	6.86058e-05	3.8683	0.442819	6.61922	0.185218	7.54394	0.111096	6.28588	0.188037	5.93664	0.203117	1.80348	2.529	2.77042	2.3391	2.41207	7.00818	8.27987	7.13453	8.6823	4.67632	7.46844	8.39167	3.69681	2.46644	2.33473	2.7936	5.53111	3.72056	3.81532
PGSC0003DMG400027570	-	PGSC0003DMG400027570	Gene of unknown function	-	35.2 not assigned.unknown | 35 not assigned	35.2	No Mercator4 annotation.no other annotation available	not classified	4.21297	0.41985	4.90786	0.307767	NA	NA	NA	NA	NA	NA	NA	NA	NA	NA	NA	NA	NA	NA	NA	NA	NA	NA	-3.49506	-0.915331	-1.238	-0.617334	-0.708898	3.37868	4.72487	3.53684	5.15926	0.0976691	3.43318	4.92234	NA	NA	NA	NA	NA	NA	NA
PGSC0003DMG400027660	-	PGSC0003DMG400027660	Gene of unknown function	-	35.2 not assigned.unknown | 35 not assigned	35.2	No Mercator4 annotation.no other annotation available	not classified	-1.07482	0.323867	-0.826276	0.394325	-1.31844	0.314776	0.702829	0.391419	-3.25487	0.0468049	-2.80195	0.0852688	NA	NA	NA	NA	NA	NA	NA	NA	NA	NA	4.68958	4.44597	3.07911	4.40611	3.11734	3.03695	4.45074	1.84506	4.76823	1.60345	1.62261	5.37509	4.33797	2.73801	3.76793	2.36476	1.83302	3.63757	3.37241
PGSC0003DMG400027747	-	PGSC0003DMG400027747	Conserved gene of unknown function	-	35.2 not assigned.unknown | 35 not assigned	2.4.3.10.3	Cellular respiration.oxidative phosphorylation.cytochrome c reductase complex.assembly.regulatory protein *(BRAWNIN)	regulatory protein *(BRAWNIN) of cytochrome c reductase complex	-0.577903	0.210853	-0.163705	0.668397	0.656976	0.484436	-0.555402	0.679222	-1.0736	0.168154	-3.45535	0.0229262	NA	NA	NA	NA	NA	NA	NA	NA	NA	NA	2.4916	1.52427	2.60724	2.30325	0.927787	1.95852	2.41405	1.39713	2.02183	1.94822	2.23422	2.00988	2.68865	2.05419	1.94712	1.82388	2.93566	2.32774	2.92505
PGSC0003DMG400027785	-	PGSC0003DMG400027785	Gene of unknown function	-	35.2 not assigned.unknown | 35 not assigned	35.2	No Mercator4 annotation.no other annotation available	not classified	0.967819	0.0622106	-0.0561527	0.919405	NA	NA	NA	NA	NA	NA	NA	NA	NA	NA	NA	NA	NA	NA	NA	NA	NA	NA	1.15193	2.02661	1.25617	1.78478	2.24538	2.95275	1.66086	3.15949	1.86266	0.959771	1.77316	1.60543	NA	NA	NA	NA	NA	NA	NA
PGSC0003DMG400027881	-	PGSC0003DMG400027881	Gene of unknown function	-	35.2 not assigned.unknown | 35 not assigned	35.2	No Mercator4 annotation.no other annotation available	not classified	2.88958	0.16681	2.54913	0.189511	NA	NA	NA	NA	NA	NA	NA	NA	NA	NA	NA	NA	NA	NA	NA	NA	NA	NA	-1.4074	-1.39416	-1.238	-0.922194	0.402286	1.35451	2.82699	2.22915	3.05364	-1.27291	2.05768	2.00988	NA	NA	NA	NA	NA	NA	NA
PGSC0003DMG400027922	-	PGSC0003DMG400027922	Conserved gene of unknown function	-	17.5.2 hormone metabolism.ethylene.signal transduction | 17.5 hormone metabolism.ethylene | 17 hormone metabolism	35.2	No Mercator4 annotation.no other annotation available	not classified	0.916918	0.158977	-0.747271	0.299798	-1.15587	0.40488	-0.493253	0.722983	-2.32215	0.0770428	-2.26187	0.118837	NA	NA	NA	NA	NA	NA	NA	NA	NA	NA	2.67211	2.81141	2.75851	3.85146	4.88365	3.77874	3.53502	3.45811	0.0297609	3.2383	2.85029	2.55604	3.44845	2.4813	1.1391	3.01503	1.05394	1.54741	0.30164
PGSC0003DMG400027929	-	PGSC0003DMG400027929	Gene of unknown function	-	35.2 not assigned.unknown | 35 not assigned	35.2	No Mercator4 annotation.no other annotation available	not classified	0.504392	0.0782397	-0.00742645	0.980389	NA	NA	NA	NA	NA	NA	NA	NA	NA	NA	NA	NA	NA	NA	NA	NA	NA	NA	1.70486	2.11239	2.0844	1.88519	2.32185	2.3075	2.45687	2.75347	2.07121	1.94822	1.65401	2.09057	NA	NA	NA	NA	NA	NA	NA
PGSC0003DMG400027984	-	PGSC0003DMG400027984	Transcription initiation factor IIF subunit beta	-	27.3.50 RNA.regulation of transcription.general transcription | 27.3 RNA.regulation of transcription | 27 RNA	15.3.3.4.2	RNA biosynthesis.RNA polymerase II-dependent transcription.transcription initiation.TFIIf basal transcription factor heterodimer.subunit beta	subunit beta of TFIIf basal transcription factor complex	0.147094	0.527328	0.226393	0.293172	0.218683	0.555956	0.173442	0.662389	-0.404829	0.166788	-0.956567	0.0168414	0.116616	0.840206	-0.372639	0.573868	-0.837363	0.18397	-0.203235	0.693475	-0.4074	0.425737	4.70241	4.63754	4.90176	4.90774	5.02473	4.79794	4.80163	5.11068	5.32619	5.25966	4.66481	4.80469	5.02826	5.05686	5.14478	5.12452	5.1583	5.51292	5.02258
PGSC0003DMG400028036	-	PGSC0003DMG400028036	Gene of unknown function	-	35.2 not assigned.unknown | 35 not assigned	35.2	No Mercator4 annotation.no other annotation available	not classified	-1.56592	0.0221194	-3.536	0.00236475	NA	NA	NA	NA	NA	NA	NA	NA	NA	NA	NA	NA	NA	NA	NA	NA	NA	NA	1.82712	1.6211	1.53296	2.24776	-0.432758	1.35451	-0.753872	0.555214	-2.53589	-2.00132	-0.80352	-1.64102	NA	NA	NA	NA	NA	NA	NA
PGSC0003DMG400028085	-	PGSC0003DMG400028085	TNP2-like transposon protein	-	27.3.25 RNA.regulation of transcription.MYB domain transcription factor family | 27.3 RNA.regulation of transcription | 27 RNA	35.2	No Mercator4 annotation.no other annotation available	not classified	-0.382443	0.34773	-0.615719	0.116029	NA	NA	NA	NA	NA	NA	NA	NA	NA	NA	NA	NA	NA	NA	NA	NA	NA	NA	1.67912	2.28486	1.74108	2.0016	1.27416	1.6879	1.08296	2.0968	1.28384	1.0766	2.05768	1.00022	NA	NA	NA	NA	NA	NA	NA
PGSC0003DMG400028295	-	PGSC0003DMG400028295	Gene of unknown function	-	35.2 not assigned.unknown | 35 not assigned	35.2	No Mercator4 annotation.no other annotation available	not classified	-0.350107	0.448282	-0.150386	0.729291	0.0930305	0.955997	0.493736	0.701683	1.52117	0.0738788	0.0361409	0.976191	NA	NA	NA	NA	NA	NA	NA	NA	NA	NA	4.68635	4.92039	4.00764	5.0334	4.37915	3.99866	5.08706	3.81477	4.65538	4.51315	3.68188	5.18145	2.98539	0.941767	1.73954	2.08082	2.95883	1.65519	2.08192
PGSC0003DMG400028355	-	PGSC0003DMG400028355	Gene of unknown function	-	35.2 not assigned.unknown | 35 not assigned	35.2	No Mercator4 annotation.no other annotation available	not classified	-1.76255	0.00885971	-1.95607	0.00289171	NA	NA	NA	NA	NA	NA	NA	NA	NA	NA	NA	NA	NA	NA	NA	NA	NA	NA	2.08413	2.4389	2.02594	2.66985	1.64542	-0.159693	0.304827	0.257511	0.12637	0.999773	-0.244841	0.318862	NA	NA	NA	NA	NA	NA	NA
PGSC0003DMG400028483	-	PGSC0003DMG400028483	Gene of unknown function	-	35.2 not assigned.unknown | 35 not assigned	35.2	No Mercator4 annotation.no other annotation available	not classified	NA	NA	NA	NA	-0.318735	0.789297	0.0993546	0.939508	-1.49354	0.0508692	-2.68561	0.0168251	0.285445	0.772249	-4.22378	0.209704	-0.23703	0.845923	-0.543853	0.50228	-2.11256	0.294506	NA	NA	NA	NA	NA	NA	NA	NA	NA	NA	NA	NA	5.61275	4.17485	5.12141	4.94222	4.04517	5.56395	5.2421
PGSC0003DMG400028645	-	PGSC0003DMG400028645	Conserved gene of unknown function	-	35.1 not assigned.no ontology | 35 not assigned	35.2	No Mercator4 annotation.no other annotation available	not classified	0.438019	0.521844	1.65799	0.00866098	-1.86793	0.514996	-2.03121	0.492419	4.65105	0.0814201	6.2415	0.0176905	NA	NA	NA	NA	NA	NA	NA	NA	NA	NA	1.45472	1.87779	0.629112	1.29415	3.31736	1.10986	1.62376	0.910998	3.4109	2.74472	2.94216	2.9185	-0.195296	0.303392	0.796894	3.68452	0.345888	0.417694	-4.96228
PGSC0003DMG400028711	-	PGSC0003DMG400028711	Non-LTR retroelement reverse transcriptase	-	35.2 not assigned.unknown | 35 not assigned	35.2	No Mercator4 annotation.no other annotation available	not classified	-1.6148	0.0431139	-1.93163	0.0183347	NA	NA	NA	NA	NA	NA	NA	NA	NA	NA	NA	NA	NA	NA	NA	NA	NA	NA	2.21531	2.11239	1.81199	2.32129	1.91597	-0.271009	-0.00806847	0.172387	-1.37881	2.10314	-0.133451	-0.351096	NA	NA	NA	NA	NA	NA	NA
PGSC0003DMG400029016	-	PGSC0003DMG400029016	Conserved gene of unknown function	-	35.2 not assigned.unknown | 35 not assigned	35.2	No Mercator4 annotation.no other annotation available	not classified	0.419831	0.221847	0.394696	0.218905	0.271833	0.568743	0.211952	0.676473	0.0916615	0.797104	0.297624	0.419578	-0.412059	0.212466	0.0647042	0.868839	0.0898945	0.780643	0.0429643	0.894876	-0.1709	0.544292	8.333	7.36731	7.9035	7.39631	7.9089	8.20612	8.45478	8.10201	8.39323	7.65847	8.00011	8.52082	8.14615	8.05565	7.78787	7.68356	8.48206	7.76992	8.2327
PGSC0003DMG400029662	-	PGSC0003DMG400029662	Gene of unknown function	-	35.2 not assigned.unknown | 35 not assigned	11.11.1.8.1	Phytohormone action.signalling peptides.NCRP (non-cysteine-rich-peptide) category.CLE-TDIF-peptide activity.TDIF-precursor polypeptide	TDIF precursor polypeptide	-0.173046	0.833964	-0.132402	0.852434	NA	NA	NA	NA	NA	NA	NA	NA	NA	NA	NA	NA	NA	NA	NA	NA	NA	NA	2.14182	0.237772	2.06518	1.18019	0.536706	1.8023	0.710776	1.63841	1.58519	0.0219891	1.34335	2.14826	NA	NA	NA	NA	NA	NA	NA
PGSC0003DMG400029736	-	PGSC0003DMG400029736	Gene of unknown function	-	35.2 not assigned.unknown | 35 not assigned	35.2	No Mercator4 annotation.no other annotation available	not classified	-0.810873	0.261114	-0.964387	0.153571	3.24175	0.00266851	3.64035	0.000681042	1.88386	0.0119425	1.12123	0.138827	0.916446	0.540071	2.69142	0.0822737	2.9546	0.0297038	1.9077	0.132538	4.33984	0.00225135	1.87326	2.00883	2.04569	3.04022	2.59268	1.82954	-0.408177	1.19617	0.531117	2.44489	0.668161	1.0414	5.71883	4.45639	6.21106	5.52127	7.52163	9.11344	9.55287
PGSC0003DMG400030164	-	PGSC0003DMG400030164	Avr9/Cf-9 rapidly elicited protein 180	-	35.2 not assigned.unknown | 35 not assigned	35.2	No Mercator4 annotation.no other annotation available	not classified	6.95554	0.156594	7.95483	0.0877254	NA	NA	NA	NA	NA	NA	NA	NA	NA	NA	NA	NA	NA	NA	NA	NA	NA	NA	-5.01012	-3.62682	-1.238	-0.922194	1.31215	4.65299	5.98947	4.96958	5.71011	3.46954	5.10045	6.50172	NA	NA	NA	NA	NA	NA	NA
PGSC0003DMG400030200	-	PGSC0003DMG400030200	Conserved gene of unknown function	-	35.2 not assigned.unknown | 35 not assigned	35.2	No Mercator4 annotation.no other annotation available	not classified	-0.127568	0.841169	-1.51848	0.0586069	NA	NA	NA	NA	NA	NA	NA	NA	NA	NA	NA	NA	NA	NA	NA	NA	NA	NA	1.03501	1.30863	1.83487	2.26649	2.30311	1.8023	0.710776	0.80187	1.15235	-0.232254	-1.43545	0.77459	NA	NA	NA	NA	NA	NA	NA
PGSC0003DMG400030237	-	PGSC0003DMG400030237	Gene of unknown function	-	35.2 not assigned.unknown | 35 not assigned	35.2	No Mercator4 annotation.no other annotation available	not classified	NA	NA	NA	NA	-4.12349	0.0574107	-0.0534662	0.969566	-1.90951	0.166414	-1.03821	0.436851	NA	NA	NA	NA	NA	NA	NA	NA	NA	NA	NA	NA	NA	NA	NA	NA	NA	NA	NA	NA	NA	NA	2.67684	2.34167	2.96994	2.50291	2.47118	1.60231	-4.96228
PGSC0003DMG400030408	-	PGSC0003DMG400030408	Gene of unknown function	-	35.2 not assigned.unknown | 35 not assigned	35.2	No Mercator4 annotation.no other annotation available	not classified	2.81161	0.64149	3.48745	0.516735	3.30233	0.559621	3.50227	0.53823	0.139923	0.957518	2.0229	0.332208	NA	NA	NA	NA	NA	NA	NA	NA	NA	NA	-1.64688	-0.556437	-1.4429	-1.30923	-5.01012	3.84029	4.68039	3.6978	3.98161	-2.00132	3.04046	4.60971	-4.96228	-1.02924	-2.41809	2.94134	3.23991	-0.73959	1.83732
PGSC0003DMG400030409	-	PGSC0003DMG400030409	Conserved gene of unknown function	-	35.2 not assigned.unknown | 35 not assigned	35.2	No Mercator4 annotation.no other annotation available	not classified	4.94786	0.314167	6.01805	0.190298	-0.124006	0.948426	-0.284909	0.878168	2.75104	0.0183973	2.74089	0.0240329	2.69654	0.690162	6.29855	0.193933	6.99055	0.123328	5.44366	0.236599	6.02036	0.186442	-1.02236	0.410262	-3.52012	-3.42483	1.19505	3.19191	4.7466	3.43088	5.30571	1.0766	4.62179	5.72394	3.05094	3.52815	2.77678	6.26	4.87435	2.07951	4.43566
PGSC0003DMG400030483	-	PGSC0003DMG400030483	Gene of unknown function	-	35.2 not assigned.unknown | 35 not assigned	35.2	No Mercator4 annotation.no other annotation available	not classified	3.68347	0.319186	3.67025	0.278308	-0.676732	0.877049	1.83289	0.500317	4.83077	0.0526018	3.71926	0.146729	NA	NA	NA	NA	NA	NA	NA	NA	NA	NA	-5.01012	-2.11586	-2.32605	-5.01012	-5.01012	1.8023	2.77717	1.15239	1.47942	-5.01012	2.03401	2.65223	0.863839	0.431372	0.019923	2.7073	2.33612	0.839359	3.0135
PGSC0003DMG400030747	-	PGSC0003DMG400030747	Conserved gene of unknown function	-	35.1 not assigned.no ontology | 35 not assigned	35.2	No Mercator4 annotation.no other annotation available	not classified	NA	NA	NA	NA	2.01337	0.387457	2.59401	0.233631	2.8987	0.104275	5.31199	0.00210366	1.17634	0.789914	5.68977	0.0617067	4.54951	0.115138	5.79935	0.035206	4.69899	0.0962211	NA	NA	NA	NA	NA	NA	NA	NA	NA	NA	NA	NA	-0.711978	-0.26294	-1.54739	-0.589196	0.480077	2.22654	0.920523
PGSC0003DMG400030820	-	PGSC0003DMG400030820	Gene of unknown function	-	35.2 not assigned.unknown | 35 not assigned	35.2	No Mercator4 annotation.no other annotation available	not classified	0.413495	0.316724	0.176351	0.651286	-1.23976	0.429936	0.283652	0.836881	-0.537394	0.575443	-0.107084	0.922714	NA	NA	NA	NA	NA	NA	NA	NA	NA	NA	3.86407	4.91562	4.00764	4.66103	4.39251	5.16703	4.34072	5.19672	4.29909	4.8173	5.05119	3.99105	2.79085	2.35787	1.86763	3.05552	2.47118	2.68645	-3.44064
PGSC0003DMG400030842	-	PGSC0003DMG400030842	PTP-1	-	35.2 not assigned.unknown | 35 not assigned	35.2	No Mercator4 annotation.no other annotation available	not classified	1.05946	0.0452161	1.19432	0.0193095	-0.944994	0.322496	-0.0754559	0.944368	1.83291	0.00686662	1.85466	0.00940585	0.0997628	0.954873	1.63693	0.205308	2.46191	0.0323875	1.0315	0.358522	1.86038	0.0933156	5.22698	5.55627	4.86888	5.91444	5.77821	6.51782	6.67228	6.82511	7.18731	5.39331	6.7239	7.00234	4.39677	4.16107	4.27104	4.09218	3.40929	3.0837	3.29512
PGSC0003DMG400030979	-	PGSC0003DMG400030979	Polygalacturonase non-catalytic subunit AroGP3	-	10.6.3 cell wall.degradation.pectate lyases and polygalacturonases | 10.6 cell wall.degradation | 10 cell wall	21.3.5.1.5	Cell wall organisation.pectin.modification and degradation.polygalacturonase activities.regulatory protein of polygalacturonase activity	regulatory protein of polygalacturonase activity	-1.61006	0.0879679	-2.88608	0.0176386	-1.55436	0.432867	-0.127267	0.946381	-7.5372	0.00834199	-5.04369	0.0568982	NA	NA	NA	NA	NA	NA	NA	NA	NA	NA	4.61006	4.71087	3.79658	5.41349	4.89933	2.80962	1.54656	2.59894	0.600031	4.01463	2.44631	-0.351096	2.23631	2.24046	3.58123	2.31561	2.51874	3.54952	-4.96228
PGSC0003DMG400031104	-	PGSC0003DMG400031104	Conserved gene of unknown function	-	35.2 not assigned.unknown | 35 not assigned	35.2	No Mercator4 annotation.no other annotation available	not classified	6.72631	0.0736097	7.71933	0.0292536	NA	NA	NA	NA	NA	NA	NA	NA	NA	NA	NA	NA	NA	NA	NA	NA	NA	NA	-5.01012	-5.01012	-5.01012	-5.01012	-1.79013	2.20722	3.74827	2.72386	2.61148	0.693223	3.04046	4.06281	NA	NA	NA	NA	NA	NA	NA
PGSC0003DMG400031358	-	PGSC0003DMG400031358	Gene of unknown function	-	35.2 not assigned.unknown | 35 not assigned	35.2	No Mercator4 annotation.no other annotation available	not classified	-0.0917688	0.824888	-0.858881	0.0463095	-0.228606	0.788468	-0.65527	0.44695	-1.85723	0.0836498	-1.47027	0.167845	NA	NA	NA	NA	NA	NA	NA	NA	NA	NA	3.17408	2.81141	3.34126	3.14519	3.11734	3.2834	3.0944	2.58254	1.55078	3.22148	1.52411	2.43765	3.34026	4.08039	3.43035	2.75724	3.05873	3.06428	3.27736
PGSC0003DMG400031478	-	PGSC0003DMG400031478	Leucine Rich Repeat family protein	-	35.2 not assigned.unknown | 35 not assigned	35.2	No Mercator4 annotation.no other annotation available	not classified	1.57804	0.0214031	0.859908	0.152339	NA	NA	NA	NA	NA	NA	NA	NA	NA	NA	NA	NA	NA	NA	NA	NA	NA	NA	0.378008	1.30863	-0.291789	1.33022	2.12249	2.60415	1.62376	2.59894	2.33651	1.75138	0.996739	1.15833	NA	NA	NA	NA	NA	NA	NA
PGSC0003DMG400031746	-	PGSC0003DMG400031746	Gene of unknown function	-	35.2 not assigned.unknown | 35 not assigned	35.2	No Mercator4 annotation.no other annotation available	not classified	0.0418627	0.957164	-0.0162825	0.981319	NA	NA	NA	NA	NA	NA	NA	NA	NA	NA	NA	NA	NA	NA	NA	NA	NA	NA	0.862736	1.47331	1.11375	1.33022	0.927787	1.98298	-0.753872	2.46218	1.10572	0.918627	1.13665	1.5777	NA	NA	NA	NA	NA	NA	NA
PGSC0003DMG400031825	-	PGSC0003DMG400031825	Gene of unknown function	-	35.2 not assigned.unknown | 35 not assigned	35.2	No Mercator4 annotation.no other annotation available	not classified	1.27634	0.122635	1.53397	0.045008	NA	NA	NA	NA	NA	NA	NA	NA	NA	NA	NA	NA	NA	NA	NA	NA	NA	NA	0.768218	0.237772	0.680546	0.0347515	0.772959	1.42764	2.77717	2.0968	2.85649	1.11353	2.2133	1.92441	NA	NA	NA	NA	NA	NA	NA
PGSC0003DMG400032527	-	PGSC0003DMG400032527	Chitin-binding lectin 1	-	35.2 not assigned.unknown | 35 not assigned	35.2	No Mercator4 annotation.no other annotation available	not classified	-2.50383	0.0143496	-3.29872	0.00673052	NA	NA	NA	NA	NA	NA	NA	NA	NA	NA	NA	NA	NA	NA	NA	NA	NA	NA	4.01061	3.91233	4.1694	4.01551	3.70058	-0.159693	0.207878	2.00131	-2.04018	2.56973	1.13665	0.620065	NA	NA	NA	NA	NA	NA	NA
PGSC0003DMG400032839	-	PGSC0003DMG400032839	Gene of unknown function	-	35.2 not assigned.unknown | 35 not assigned	35.2	No Mercator4 annotation.no other annotation available	not classified	1.00514	0.344793	1.87019	0.0473212	NA	NA	NA	NA	NA	NA	NA	NA	NA	NA	NA	NA	NA	NA	NA	NA	NA	NA	0.993829	0.564315	0.402812	1.09889	2.92236	1.49723	-0.129512	2.29103	2.25338	3.99497	1.90947	2.11006	NA	NA	NA	NA	NA	NA	NA
PGSC0003DMG400033160	-	PGSC0003DMG400033160	TMV resistance protein N	-	35.2 not assigned.unknown | 35 not assigned	35.2	No Mercator4 annotation.no other annotation available	not classified	0.037463	0.944309	-1.13443	0.0600489	NA	NA	NA	NA	NA	NA	NA	NA	NA	NA	NA	NA	NA	NA	NA	NA	NA	NA	1.45472	3.02111	1.98562	1.86073	1.55327	2.34573	1.86542	2.82494	1.36528	0.999773	0.895307	0.724898	NA	NA	NA	NA	NA	NA	NA
PGSC0003DMG400033168	-	PGSC0003DMG400033168	Gene of unknown function	-	35.2 not assigned.unknown | 35 not assigned	35.2	No Mercator4 annotation.no other annotation available	not classified	0.0592515	0.933773	0.00284642	0.996082	NA	NA	NA	NA	NA	NA	NA	NA	NA	NA	NA	NA	NA	NA	NA	NA	NA	NA	1.18888	2.28486	1.85739	2.66985	2.80738	1.53081	0.969244	2.69363	1.36528	2.96279	1.96059	1.5206	NA	NA	NA	NA	NA	NA	NA
PGSC0003DMG400033356	-	PGSC0003DMG400033356	Sn-1 protein	-	35.2 not assigned.unknown | 35 not assigned	35.2	No Mercator4 annotation.no other annotation available	not classified	NA	NA	NA	NA	-0.58743	0.465683	-0.754185	0.375993	-1.77881	0.0807195	-1.7406	0.117442	NA	NA	NA	NA	NA	NA	NA	NA	NA	NA	NA	NA	NA	NA	NA	NA	NA	NA	NA	NA	NA	NA	2.99494	3.46972	3.14869	3.87186	1.97617	3.51417	3.85775
PGSC0003DMG400033658	-	PGSC0003DMG400033658	Bcr-associated protein, bap	-	35.2 not assigned.unknown | 35 not assigned	35.2	No Mercator4 annotation.no other annotation available	not classified	0.650079	0.0434569	0.550762	0.0555306	0.140847	0.925326	0.53441	0.649918	-2.18054	0.0931935	0.144251	0.878243	NA	NA	NA	NA	NA	NA	NA	NA	NA	NA	2.63241	1.93542	2.24677	2.06718	3.15962	3.02522	2.36992	2.82494	2.72382	2.82484	2.66239	2.82726	2.32981	1.50419	2.31988	2.45832	3.37525	3.22159	1.51257
PGSC0003DMG400034100	-	PGSC0003DMG400034100	Gene of unknown function	-	35.2 not assigned.unknown | 35 not assigned	35.2	No Mercator4 annotation.no other annotation available	not classified	0.858446	0.0825435	1.01737	0.0271943	NA	NA	NA	NA	NA	NA	NA	NA	NA	NA	NA	NA	NA	NA	NA	NA	NA	NA	0.558293	1.85806	1.07583	1.18019	1.70374	2.20722	1.86542	2.42586	2.67674	2.08466	2.48174	1.73659	NA	NA	NA	NA	NA	NA	NA
PGSC0003DMG400034813	-	PGSC0003DMG400034813	RRNA intron-encoded homing endonuclease	-	35.2 not assigned.unknown | 35 not assigned	35.2	No Mercator4 annotation.no other annotation available	not classified	1.12448	0.104624	0.962527	0.131592	1.93987	0.171323	1.21993	0.446645	0.25179	0.798268	0.523517	0.626507	0.273614	0.900941	2.41345	0.11995	0.26986	0.906519	1.15691	0.439657	0.779512	0.636277	1.2944	-0.105357	0.778218	0.662788	1.98815	1.31651	1.62376	2.02578	2.14224	1.55057	0.241971	2.29169	3.14827	2.70039	1.57413	0.664402	4.27487	3.24765	4.5766
PGSC0003DMG400035312	-	PGSC0003DMG400035312	Conserved gene of unknown function	-	35.2 not assigned.unknown | 35 not assigned	35.2	No Mercator4 annotation.no other annotation available	not classified	0.0894599	0.901393	0.151035	0.807574	-1.24461	0.259832	-1.52103	0.187342	1.47278	0.0254666	1.38556	0.0408628	NA	NA	NA	NA	NA	NA	NA	NA	NA	NA	2.74837	2.68272	2.53921	3.5334	4.44901	2.4721	2.84322	1.97641	3.29098	3.9083	2.42827	2.37459	2.60384	2.64866	1.96632	2.21197	0.197925	0.839359	1.13285
PGSC0003DMG400039430	-	PGSC0003DMG400039430	Conserved gene of unknown function	-	35.2 not assigned.unknown | 35 not assigned	35.2	No Mercator4 annotation.no other annotation available	not classified	NA	NA	NA	NA	4.29409	0.246883	3.51889	0.362756	3.88626	0.057009	2.07244	0.350613	4.71172	0.295926	5.73412	0.19775	4.337	0.295312	3.72552	0.388092	5.00892	0.228018	NA	NA	NA	NA	NA	NA	NA	NA	NA	NA	NA	NA	0.0442411	-0.869845	0.159959	-0.358938	4.90749	2.35996	4.54727
PGSC0003DMG400041665	-	PGSC0003DMG400041665	Gene of unknown function	-	35.2 not assigned.unknown | 35 not assigned	35.2	No Mercator4 annotation.no other annotation available	not classified	0.16813	0.68817	0.603548	0.0929086	0.265705	0.719993	-0.106765	0.909832	0.682764	0.190657	-0.599126	0.439682	-0.304187	0.772249	0.361293	0.696745	0.0206385	0.983173	0.52831	0.415295	0.330756	0.658267	1.98254	1.7972	1.5047	2.20954	2.14371	2.09946	2.41405	1.50551	2.11895	2.38573	2.17052	3.09512	3.67915	2.84532	2.8715	2.57431	3.54564	2.34394	4.05819
PGSC0003DMG400043383	-	PGSC0003DMG400043383	Conserved gene of unknown function	-	35.2 not assigned.unknown | 35 not assigned	35.2	No Mercator4 annotation.no other annotation available	not classified	1.79181	0.0035521	2.29966	0.000330422	4.72889	0.193699	4.41297	0.225111	4.17023	0.0307502	2.635	0.18295	5.12783	0.366272	5.86766	0.294844	3.94329	0.458542	3.76579	0.495517	5.43434	0.301888	0.951441	0.514769	-0.195911	0.823254	2.28412	2.22784	2.61648	2.11972	2.72382	2.90075	2.46413	3.09512	0.484619	0.941767	1.32911	0.31015	6.26613	3.507	5.60795
PGSC0003DMG400046276	-	PGSC0003DMG400046276	Conserved gene of unknown function	-	35.2 not assigned.unknown | 35 not assigned	35.2	No Mercator4 annotation.no other annotation available	not classified	1.25924	0.0644878	1.23854	0.0491143	2.61983	0.108422	1.79307	0.277609	1.56972	0.148272	1.29951	0.272979	1.13816	0.259276	1.10009	0.315442	0.678419	0.503685	0.283741	0.783527	1.19292	0.179576	3.57397	2.14532	2.12209	3.24304	3.96781	5.02109	2.85927	4.09473	3.88826	3.86022	3.37785	4.78361	5.05361	4.47135	3.97174	2.64233	7.45749	5.50214	7.31373
PGSC0003DMG400047314	-	PGSC0003DMG400047314	Transposase	-	28.99 DNA.unspecified | 28 DNA	35.2	No Mercator4 annotation.no other annotation available	not classified	-2.52176	0.00141457	-2.73117	0.000424072	NA	NA	NA	NA	NA	NA	NA	NA	NA	NA	NA	NA	NA	NA	NA	NA	NA	NA	3.99504	3.78751	4.28607	3.73521	0.402286	1.42764	1.42243	2.53218	0.665802	0.425961	2.27517	1.63263	NA	NA	NA	NA	NA	NA	NA
PGSC0003DMG401000515	-	PGSC0003DMG401000515	Kinase	-	30.2.17 signalling.receptor kinases.DUF 26 | 30.2 signalling.receptor kinases | 30 signalling	35.2	No Mercator4 annotation.no other annotation available	not classified	2.85077	0.0706994	2.8243	0.0528025	NA	NA	NA	NA	NA	NA	NA	NA	NA	NA	NA	NA	NA	NA	NA	NA	NA	NA	-0.718737	-1.05798	-0.899089	-2.6878	0.659663	1.59571	2.53888	1.57349	2.52552	-0.0578817	1.88322	2.07082	NA	NA	NA	NA	NA	NA	NA
PGSC0003DMG401000895	-	PGSC0003DMG401000895	Gene of unknown function	-	19.16 tetrapyrrole synthesis.chlorophyll b synthase | 19 tetrapyrrole synthesis	35.2	No Mercator4 annotation.no other annotation available	not classified	-0.819006	0.0810944	-1.17433	0.0166966	NA	NA	NA	NA	NA	NA	NA	NA	NA	NA	NA	NA	NA	NA	NA	NA	NA	NA	2.60533	2.35693	1.81199	2.3391	2.14371	1.71736	0.39567	1.32007	0.846836	1.43861	1.13665	0.914154	NA	NA	NA	NA	NA	NA	NA
PGSC0003DMG401001159	-	PGSC0003DMG401001159	Conserved gene of unknown function	-	35.2 not assigned.unknown | 35 not assigned	35.2	No Mercator4 annotation.no other annotation available	not classified	-0.606344	0.162421	-0.498081	0.181354	NA	NA	NA	NA	NA	NA	NA	NA	NA	NA	NA	NA	NA	NA	NA	NA	NA	NA	2.2507	1.83806	1.74108	2.15024	2.14371	1.01814	0.84579	1.35911	1.61879	1.88554	0.946914	1.39913	NA	NA	NA	NA	NA	NA	NA
PGSC0003DMG401002623	-	PGSC0003DMG401002623	Harpin-induced protein	-	33.2 development.late embryogenesis abundant | 33 development	35.2	No Mercator4 annotation.no other annotation available	not classified	NA	NA	NA	NA	-1.88284	0.0574342	-2.29895	0.0342648	-5.08052	0.00204547	-5.36427	0.00348364	NA	NA	NA	NA	NA	NA	NA	NA	NA	NA	NA	NA	NA	NA	NA	NA	NA	NA	NA	NA	NA	NA	2.41762	2.87938	3.07983	3.17057	0.197925	0.927989	0.498368
PGSC0003DMG401003567	-	PGSC0003DMG401003567	Gene of unknown function	-	1.1.5.3 PS.lightreaction.other electron carrier (ox/red).ferredoxin reductase | 1.1.5 PS.lightreaction.other electron carrier (ox/red) | 1.1 PS.lightreaction | 1 PS	35.2	No Mercator4 annotation.no other annotation available	not classified	-2.15726	0.00832514	-2.84082	0.00270352	NA	NA	NA	NA	NA	NA	NA	NA	NA	NA	NA	NA	NA	NA	NA	NA	NA	NA	3.5097	4.07072	3.00034	3.4942	1.84	1.53081	0.103942	1.73062	-0.306251	2.69685	0.0664378	-0.152279	NA	NA	NA	NA	NA	NA	NA
PGSC0003DMG401004423	-	PGSC0003DMG401004423	Cc-nbs-lrr resistance protein	-	20.1.2.1 stress.biotic.receptors.CC-NBS-LRR | 20.1.2 stress.biotic.receptors | 20.1 stress.biotic | 20 stress	35.2	No Mercator4 annotation.no other annotation available	not classified	-0.418981	0.238758	-0.426887	0.190972	NA	NA	NA	NA	NA	NA	NA	NA	NA	NA	NA	NA	NA	NA	NA	NA	NA	NA	2.9874	3.54377	3.1986	3.42916	3.27952	2.43711	2.74297	3.00804	2.52552	3.54583	2.9035	2.42214	NA	NA	NA	NA	NA	NA	NA
PGSC0003DMG401004840	-	PGSC0003DMG401004840	Phosphatase	-	26.13 misc.acid and other phosphatases | 26 misc	5.2.5.5.1 | 50.3.1	Lipid metabolism.glycerolipid metabolism.phosphatidylcholine biosynthesis.choline homeostasis.phosphocholine phosphatase *(PS2/PECP1) | Enzyme classification.EC_3 hydrolases.EC_3-1 hydrolase acting on ester bond	phosphocholine phosphatase | EC_3.1 hydrolase acting on ester bond	1.86532	0.0173947	2.91632	0.00103802	1.83443	0.494455	0.814018	0.815868	5.85019	0.0281881	5.78528	0.0359132	NA	NA	NA	NA	NA	NA	NA	NA	NA	NA	4.11991	2.84186	3.00034	3.50212	3.85009	5.56159	4.9847	6.47912	6.68511	6.9024	5.8052	5.69519	-0.195296	0.162945	-0.616659	-0.160423	1.88233	0.643877	1.5426
PGSC0003DMG401004862	-	PGSC0003DMG401004862	Gene of unknown function	-	35.2 not assigned.unknown | 35 not assigned	35.2	No Mercator4 annotation.no other annotation available	not classified	1.27213	0.0210254	1.08846	0.0265061	-0.608753	0.772486	0.0428852	0.984421	-1.31103	0.317827	0.188436	0.869477	NA	NA	NA	NA	NA	NA	NA	NA	NA	NA	1.32792	2.22451	1.47588	2.47419	3.2699	2.57225	3.5149	3.26605	2.79903	2.85787	3.78473	2.46817	0.777965	1.31802	1.71704	1.91471	2.63839	1.16525	1.65686
PGSC0003DMG401005699	-	PGSC0003DMG401005699	F-box family protein	-	26.16 misc.myrosinases-lectin-jacalin | 26 misc	35.2	No Mercator4 annotation.no other annotation available	not classified	0.528195	0.0598888	0.228901	0.354189	0.0138496	0.988423	0.449244	0.504814	-0.435726	0.506466	0.160101	0.810969	NA	NA	NA	NA	NA	NA	NA	NA	NA	NA	2.67211	3.12382	3.08866	3.23354	3.5257	3.17077	3.79073	3.76476	3.23791	3.01252	3.52942	3.27852	3.04175	2.71304	2.94111	2.94134	3.10101	2.64783	2.54951
PGSC0003DMG401006809	-	PGSC0003DMG401006809	Gene of unknown function	-	35.2 not assigned.unknown | 35 not assigned	35.2	No Mercator4 annotation.no other annotation available	not classified	0.852828	0.0520311	-0.0716162	0.872538	-0.829851	0.715063	1.54435	0.276961	0.399482	0.717026	0.69447	0.536249	NA	NA	NA	NA	NA	NA	NA	NA	NA	NA	1.114	2.60199	1.76511	2.32129	2.60803	2.55603	3.24859	2.91939	2.14224	1.65447	1.59052	2.20373	0.944888	1.41411	1.35849	2.58817	2.77521	2.46737	2.57879
PGSC0003DMG401010492	-	PGSC0003DMG401010492	Acidic class II 1,3-beta-glucanase	-	26.4.1 misc.beta 1,3 glucan hydrolases.glucan endo-1,3-beta-glucosidase | 26.4 misc.beta 1,3 glucan hydrolases | 26 misc	50.3.2	Enzyme classification.EC_3 hydrolases.EC_3-2 glycosylase	EC_3.2 glycosylase	3.73771	0.163468	3.38099	0.178875	-3.08253	0.348846	-2.93271	0.371915	1.14276	0.614303	-1.99545	0.558409	NA	NA	NA	NA	NA	NA	NA	NA	NA	NA	-2.29328	-2.9338	-2.32605	-0.922194	-1.25773	3.13846	2.12641	2.59894	2.31617	2.47358	-0.365557	0.384344	2.54006	1.66906	1.52317	1.11105	-4.96228	1.62899	2.80628
PGSC0003DMG401011297	-	PGSC0003DMG401011297	Gene of unknown function	-	27.3.5 RNA.regulation of transcription.ARR | 27.3 RNA.regulation of transcription | 27 RNA	35.2	No Mercator4 annotation.no other annotation available	not classified	0.0145937	0.971992	-0.436747	0.240639	NA	NA	NA	NA	NA	NA	NA	NA	NA	NA	NA	NA	NA	NA	NA	NA	NA	NA	1.96134	1.75515	1.15069	1.86073	1.94043	1.77454	1.80041	1.23866	0.788979	1.46742	1.18043	1.39913	NA	NA	NA	NA	NA	NA	NA
PGSC0003DMG401011647	-	PGSC0003DMG401011647	ATP synthase subunit delta', mitochondrial	-	29.5.11.4.2 protein.degradation.ubiquitin.E3.RING | 29.5.11.4 protein.degradation.ubiquitin.E3 | 29.5.11 protein.degradation.ubiquitin | 29.5 protein.degradation | 29 protein	2.4.6.2.5	Cellular respiration.oxidative phosphorylation.ATP synthase complex.peripheral MF1 subcomplex.subunit delta_	subunit delta_ of ATP synthase peripheral MF1 subcomplex	0.116375	0.66059	0.0278242	0.914118	0.304184	0.39566	0.0283217	0.950982	-1.88724	1.18724e-06	-2.57174	1.80395e-07	-1.96113	0.0100216	-2.0041	0.0164523	-2.28848	0.0022791	-2.0257	0.00249869	-1.77517	0.00641728	8.06999	7.37861	7.59257	7.44647	7.97736	7.7669	7.77506	7.44013	7.84429	7.67285	7.40297	7.68361	7.66645	7.76735	7.49447	6.99997	8.11395	7.50768	7.7858
PGSC0003DMG401011946	-	PGSC0003DMG401011946	KAK (KAKTUS) isoform 1	-	29.5.11.4.1 protein.degradation.ubiquitin.E3.HECT | 29.5.11.4 protein.degradation.ubiquitin.E3 | 29.5.11 protein.degradation.ubiquitin | 29.5 protein.degradation | 29 protein	19.2.2.9.2	Protein homeostasis.ubiquitin-proteasome system.ubiquitin-fold protein conjugation.HECT E3 ubiquitin ligase activities.E3 ubiquitin ligase *(UPL3)	E3 ubiquitin ligase *(UPL3)	-0.0696382	0.926513	1.02457	0.0727623	-0.283529	0.793408	-2.3439	0.167529	1.48614	0.075112	2.02233	0.0207535	-0.0676966	0.899561	0.943341	0.0753379	0.261934	0.569874	0.0753843	0.874786	0.0660784	0.886755	1.57128	2.7803	2.64657	2.19004	1.7598	1.8023	2.36992	3.10311	3.44876	2.72098	4.57745	2.72985	3.72002	3.22676	3.30018	4.38208	3.32263	3.75125	3.48497
PGSC0003DMG401012314	-	PGSC0003DMG401012314	24 kDa seed maturation protein	-	31 cell	35.2	No Mercator4 annotation.no other annotation available	not classified	-0.414849	0.260219	-0.588118	0.0970961	0.368423	0.383411	0.282158	0.530401	-1.08504	0.0163911	-0.990983	0.0312756	NA	NA	NA	NA	NA	NA	NA	NA	NA	NA	4.35351	4.0139	4.4245	4.63242	4.78917	3.60046	3.63163	3.6978	3.31167	4.27313	3.75609	3.67507	5.197	5.14118	4.55413	4.74902	5.61738	5.18452	5.54071
PGSC0003DMG401013388	-	PGSC0003DMG401013388	Lipid binding protein	-	26.21 misc.protease inhibitor/seed storage/lipid transfer protein (LTP) family protein | 26 misc	35.2	No Mercator4 annotation.no other annotation available	not classified	NA	NA	NA	NA	0.122455	0.954935	0.0160346	0.993627	-2.08293	0.274912	-1.51478	0.394187	NA	NA	NA	NA	NA	NA	NA	NA	NA	NA	NA	NA	NA	NA	NA	NA	NA	NA	NA	NA	NA	NA	3.36991	1.25022	2.88165	2.57431	4.72354	2.72407	4.17305
PGSC0003DMG401013687	-	PGSC0003DMG401013687	Mitochondrial import receptor subunit TOM7-1	-	34.9 transport.metabolite transporters at the mitochondrial membrane | 34 transport	35.2	No Mercator4 annotation.no other annotation available	not classified	0.084437	0.808738	-0.4511	0.157112	0.429578	0.527035	0.0716909	0.938813	-1.80089	0.0227543	-1.71697	0.0643181	NA	NA	NA	NA	NA	NA	NA	NA	NA	NA	4.35351	3.42139	4.18284	4.22639	4.08215	4.35326	4.13197	3.92946	3.81042	4.00974	2.94216	3.55934	3.82009	3.94218	3.63022	2.80551	4.7437	3.04459	3.79675
PGSC0003DMG401015259	-	PGSC0003DMG401015259	Gene of unknown function	-	29.3.4.99 protein.targeting.secretory pathway.unspecified | 29.3.4 protein.targeting.secretory pathway | 29.3 protein.targeting | 29 protein	35.2	No Mercator4 annotation.no other annotation available	not classified	0.740034	0.0580965	-0.0240265	0.953176	0.544314	0.491408	0.372569	0.678254	-1.11679	0.120604	-1.33821	0.118774	NA	NA	NA	NA	NA	NA	NA	NA	NA	NA	2.46171	1.75515	2.34567	1.75855	2.65313	3.01339	3.36558	2.29103	1.86266	2.12139	1.74428	2.39061	2.25232	2.66177	2.40679	0.948589	2.40523	2.64783	3.18517
PGSC0003DMG401015684	-	PGSC0003DMG401015684	Gene of unknown function	-	35.2 not assigned.unknown | 35 not assigned	35.2	No Mercator4 annotation.no other annotation available	not classified	0.75775	0.03263	0.398835	0.189702	-0.51603	0.54108	0.484333	0.473302	0.348445	0.538684	0.575619	0.321671	NA	NA	NA	NA	NA	NA	NA	NA	NA	NA	3.35569	2.255	2.83994	2.90326	3.28907	3.56038	3.73963	3.75747	3.59942	2.96279	3.00438	3.35402	3.47598	3.28722	2.81965	2.34856	2.33612	2.22654	1.62913
PGSC0003DMG401015686	-	PGSC0003DMG401015686	Senescence-associated protein	-	33.99 development.unspecified | 33 development	35.2	No Mercator4 annotation.no other annotation available	not classified	-0.473284	0.129254	-0.593025	0.0480081	NA	NA	NA	NA	NA	NA	NA	NA	NA	NA	NA	NA	NA	NA	NA	NA	NA	NA	3.00822	2.97606	2.56681	2.81692	2.05688	2.48928	2.12641	2.78248	1.74587	2.50171	2.19207	2.45299	NA	NA	NA	NA	NA	NA	NA
PGSC0003DMG401016214	-	PGSC0003DMG401016214	Fibroin 1b	-	35.2 not assigned.unknown | 35 not assigned	35.2	No Mercator4 annotation.no other annotation available	not classified	1.55275	0.0610882	1.13998	0.129557	-0.4309	0.473362	0.044905	0.950506	1.0232	0.0508692	-0.549218	0.50892	NA	NA	NA	NA	NA	NA	NA	NA	NA	NA	1.36068	1.77633	1.5047	2.30325	2.41207	3.78571	3.84009	3.1372	3.98805	1.60345	2.23422	3.75151	3.85196	4.27635	4.90209	5.34468	4.61832	4.10967	4.08395
PGSC0003DMG401016322	-	PGSC0003DMG401016322	MATH domain containing protein	-	35.1 not assigned.no ontology | 35 not assigned	35.2	No Mercator4 annotation.no other annotation available	not classified	0.300303	0.189881	0.485142	0.0335227	0.653348	0.182706	0.83722	0.0811742	0.707267	0.0547659	0.815543	0.0433486	0.078103	0.858329	0.242506	0.592886	0.0812459	0.843528	0.193296	0.592215	-0.0192665	0.959772	4.1716	4.37486	4.21372	4.53147	4.54385	4.35794	4.5967	4.99149	4.87983	4.52004	4.99407	4.83721	4.45327	4.47507	4.4859	4.67948	5.05456	4.71569	4.7982
PGSC0003DMG401017414	-	PGSC0003DMG401017414	Gene of unknown function	-	35.2 not assigned.unknown | 35 not assigned	35.2	No Mercator4 annotation.no other annotation available	not classified	0.296669	0.407251	-0.0183216	0.961121	NA	NA	NA	NA	NA	NA	NA	NA	NA	NA	NA	NA	NA	NA	NA	NA	NA	NA	1.87326	1.15541	1.47588	1.56022	1.89109	1.42764	2.12641	1.78897	1.86266	1.18467	1.34335	1.60543	NA	NA	NA	NA	NA	NA	NA
PGSC0003DMG401018475	-	PGSC0003DMG401018475	Gene of unknown function	-	26.10 misc.cytochrome P450 | 26 misc	35.2	No Mercator4 annotation.no other annotation available	not classified	NA	NA	NA	NA	3.01791	0.0774205	3.04208	0.0712244	2.32166	0.170584	2.84981	0.0988683	NA	NA	NA	NA	NA	NA	NA	NA	NA	NA	NA	NA	NA	NA	NA	NA	NA	NA	NA	NA	NA	NA	-0.592778	-3.48497	0.920204	3.26853	3.467	2.56733	2.86689
PGSC0003DMG401018519	-	PGSC0003DMG401018519	Impaired sucrose induction 1	-	35.2 not assigned.unknown | 35 not assigned	35.2	No Mercator4 annotation.no other annotation available	not classified	0.294772	0.465851	-0.49668	0.251832	NA	NA	NA	NA	NA	NA	NA	NA	NA	NA	NA	NA	NA	NA	NA	NA	NA	NA	2.12284	1.21866	1.47588	2.24776	1.48839	2.3075	2.0162	2.31108	1.19752	0.832644	1.59052	1.39913	NA	NA	NA	NA	NA	NA	NA
PGSC0003DMG401018785	-	PGSC0003DMG401018785	Gene of unknown function	-	11.9.2.1 lipid metabolism.lipid degradation.lipases.triacylglycerol lipase | 11.9.2 lipid metabolism.lipid degradation.lipases | 11.9 lipid metabolism.lipid degradation | 11 lipid metabolism	35.2	No Mercator4 annotation.no other annotation available	not classified	NA	NA	NA	NA	1.20429	0.430988	0.150542	0.948819	-0.125089	0.926871	0.171823	0.897592	NA	NA	NA	NA	NA	NA	NA	NA	NA	NA	NA	NA	NA	NA	NA	NA	NA	NA	NA	NA	NA	NA	1.4403	1.84026	0.920204	0.813482	2.10639	2.09873	2.90207
PGSC0003DMG401018816	-	PGSC0003DMG401018816	Fanciful K+ uptake-b family transporter	-	35.2 not assigned.unknown | 35 not assigned	35.2	No Mercator4 annotation.no other annotation available	not classified	-1.28995	0.0629198	-2.16789	0.0125316	NA	NA	NA	NA	NA	NA	NA	NA	NA	NA	NA	NA	NA	NA	NA	NA	NA	NA	3.01853	1.81777	2.0844	1.78478	1.64542	0.868588	-0.262127	1.01245	-0.0737848	1.0387	-1.43545	0.178245	NA	NA	NA	NA	NA	NA	NA
PGSC0003DMG401019388	-	PGSC0003DMG401019388	DNA binding protein	-	27.3.67 RNA.regulation of transcription.putative transcription regulator | 27.3 RNA.regulation of transcription | 27 RNA	35.2	No Mercator4 annotation.no other annotation available	not classified	-0.11235	0.661194	-0.464218	0.0650082	0.838937	0.328429	0.690316	0.453408	-4.08224	0.0115267	-2.15027	0.0893448	NA	NA	NA	NA	NA	NA	NA	NA	NA	NA	3.15553	2.90091	2.60724	2.73856	2.69686	2.85008	2.74297	2.66275	2.41511	2.50171	2.63119	2.03048	2.51373	2.09342	2.16226	2.68166	2.48721	3.27325	3.15632
PGSC0003DMG401020132	-	PGSC0003DMG401020132	Gene of unknown function	-	26.21 misc.protease inhibitor/seed storage/lipid transfer protein (LTP) family protein | 26 misc	35.2	No Mercator4 annotation.no other annotation available	not classified	NA	NA	NA	NA	0.260587	0.809113	0.41801	0.679222	-2.15668	0.175076	-3.07488	0.132188	NA	NA	NA	NA	NA	NA	NA	NA	NA	NA	NA	NA	NA	NA	NA	NA	NA	NA	NA	NA	NA	NA	3.84141	2.4813	3.53052	3.16132	4.06666	2.72407	4.68156
PGSC0003DMG401020789	-	PGSC0003DMG401020789	Disease resistance protein R3a	-	35.2 not assigned.unknown | 35 not assigned	35.2	No Mercator4 annotation.no other annotation available	not classified	-0.155668	0.807324	0.618981	0.206634	NA	NA	NA	NA	NA	NA	NA	NA	NA	NA	NA	NA	NA	NA	NA	NA	NA	NA	1.39271	2.60199	2.42321	2.32129	1.02248	1.71736	2.2288	3.29654	3.078	2.43032	3.33974	2.51277	NA	NA	NA	NA	NA	NA	NA
PGSC0003DMG401021876	-	PGSC0003DMG401021876	Gene of unknown function	-	35.2 not assigned.unknown | 35 not assigned	35.2	No Mercator4 annotation.no other annotation available	not classified	0.125685	0.787359	-0.0724446	0.867558	NA	NA	NA	NA	NA	NA	NA	NA	NA	NA	NA	NA	NA	NA	NA	NA	NA	NA	2.04435	3.38048	2.42321	3.06183	2.39447	2.90233	2.96688	3.21375	2.33651	2.70897	3.40578	2.23956	NA	NA	NA	NA	NA	NA	NA
PGSC0003DMG401024761	-	PGSC0003DMG401024761	Gene of unknown function	-	29.4 protein.postranslational modification | 29 protein	35.2	No Mercator4 annotation.no other annotation available	not classified	3.53613	0.0131659	3.96298	0.00377282	NA	NA	NA	NA	NA	NA	NA	NA	NA	NA	NA	NA	NA	NA	NA	NA	NA	NA	-1.4074	-1.2163	-0.899089	-1.10277	1.81376	2.22784	3.06702	2.4976	3.29098	1.98854	3.43318	2.62539	NA	NA	NA	NA	NA	NA	NA
PGSC0003DMG401024767	-	PGSC0003DMG401024767	Gene of unknown function	-	35.2 not assigned.unknown | 35 not assigned	35.2	No Mercator4 annotation.no other annotation available	not classified	-0.0761018	0.914395	-0.314895	0.613708	NA	NA	NA	NA	NA	NA	NA	NA	NA	NA	NA	NA	NA	NA	NA	NA	NA	NA	1.98254	1.24928	1.71665	1.05645	0.0888016	2.40125	1.58568	1.70053	1.19752	2.15721	0.470747	0.724898	NA	NA	NA	NA	NA	NA	NA
PGSC0003DMG401024975	-	PGSC0003DMG401024975	Conserved gene of unknown function	-	35.2 not assigned.unknown | 35 not assigned	35.2	No Mercator4 annotation.no other annotation available	not classified	-1.37465	0.00639703	-2.02689	0.000500453	-1.59966	0.0183161	-1.34673	0.0360948	-1.44401	0.0335804	-3.01888	0.0155293	-4.41292	0.200807	-2.24011	0.343368	-3.80054	0.209672	-5.41939	0.045037	-0.669318	0.257126	5.53752	5.31891	5.29733	4.7029	3.34511	3.82684	4.64379	3.6034	3.33207	3.34308	2.39149	3.62176	5.34058	6.13583	6.99919	6.72359	5.04647	4.57182	4.81675
PGSC0003DMG401025462	-	PGSC0003DMG401025462	Conserved gene of unknown function	-	35.2 not assigned.unknown | 35 not assigned	35.2	No Mercator4 annotation.no other annotation available	not classified	-0.432165	0.260927	-0.710725	0.0694355	0.293213	0.660495	0.13408	0.87121	-0.75094	0.188584	-0.148891	0.797911	NA	NA	NA	NA	NA	NA	NA	NA	NA	NA	2.78504	2.16151	2.34567	2.62699	1.64542	2.03071	2.2288	2.29103	1.65162	2.48771	0.946914	1.73659	2.41762	2.43624	2.86128	2.54617	2.5798	3.31493	2.39345
PGSC0003DMG401025869	-	PGSC0003DMG401025869	Gene of unknown function	-	30.3 signalling.calcium | 30 signalling	35.2	No Mercator4 annotation.no other annotation available	not classified	1.69952	0.307677	2.15412	0.154913	1.11289	0.525497	1.0114	0.588583	2.30816	0.0298147	3.23528	0.00312598	NA	NA	NA	NA	NA	NA	NA	NA	NA	NA	-0.357329	1.12271	-0.195911	0.544951	1.23515	1.8023	3.24859	1.97641	3.30136	-0.0578817	2.86378	3.99629	-0.284877	0.548918	0.287597	2.97338	2.54959	1.43092	1.17181
PGSC0003DMG401027172	-	PGSC0003DMG401027172	Adenosine diphosphatase	-	23.2 nucleotide metabolism.degradation | 23 nucleotide metabolism	35.2	No Mercator4 annotation.no other annotation available	not classified	1.96756	0.133961	2.6318	0.0337371	NA	NA	NA	NA	NA	NA	NA	NA	NA	NA	NA	NA	NA	NA	NA	NA	NA	NA	-0.862577	0.29759	0.575777	0.0347515	1.19505	2.03071	3.02495	1.9253	3.05364	1.0766	3.71946	2.99386	NA	NA	NA	NA	NA	NA	NA
PGSC0003DMG401027350	-	PGSC0003DMG401027350	Gene of unknown function	-	35.2 not assigned.unknown | 35 not assigned	35.2	No Mercator4 annotation.no other annotation available	not classified	-0.862825	0.154955	-1.21669	0.0518182	NA	NA	NA	NA	NA	NA	NA	NA	NA	NA	NA	NA	NA	NA	NA	NA	NA	NA	2.52089	1.47331	1.85739	1.4661	1.86577	0.969989	1.33331	-0.350236	0.458746	1.21896	0.470747	0.178245	NA	NA	NA	NA	NA	NA	NA
PGSC0003DMG401027680	-	PGSC0003DMG401027680	Gene of unknown function	-	35.2 not assigned.unknown | 35 not assigned	35.2	No Mercator4 annotation.no other annotation available	not classified	0.622859	0.466871	1.28446	0.0840852	NA	NA	NA	NA	NA	NA	NA	NA	NA	NA	NA	NA	NA	NA	NA	NA	NA	NA	0.862736	1.24928	0.955716	0.662788	0.659663	0.969989	2.49846	2.40735	2.57771	0.999773	3.06402	2.52734	NA	NA	NA	NA	NA	NA	NA
PGSC0003DMG401028574	-	PGSC0003DMG401028574	Thylakoid lumen 18.3 kDa protein	-	35.1 not assigned.no ontology | 35 not assigned	35.2	No Mercator4 annotation.no other annotation available	not classified	-1.69012	0.0143903	-2.69831	0.00263708	NA	NA	NA	NA	NA	NA	NA	NA	NA	NA	NA	NA	NA	NA	NA	NA	NA	NA	2.94482	2.96687	2.59389	3.13503	1.98815	1.77454	-0.753872	1.43417	-0.583509	1.18467	0.398446	-0.351096	NA	NA	NA	NA	NA	NA	NA
PGSC0003DMG401029927	-	PGSC0003DMG401029927	Gene of unknown function	-	29.2.1.2.2.36 protein.synthesis.ribosomal protein.eukaryotic.60S subunit.L36 | 29.2.1.2.2 protein.synthesis.ribosomal protein.eukaryotic.60S subunit | 29.2.1.2 protein.synthesis.ribosomal protein.eukaryotic | 29.2.1 protein.synthesis.ribosomal protein | 29.2 protein.synthesis | 29 protein	35.2	No Mercator4 annotation.no other annotation available	not classified	-0.164775	0.557039	-1.14975	0.0016527	-0.0184542	0.984999	0.478419	0.438978	-1.63813	0.0148961	-2.16464	0.020002	NA	NA	NA	NA	NA	NA	NA	NA	NA	NA	4.77105	4.03162	4.43202	4.74693	4.07111	4.59068	4.335	4.31922	3.13716	3.20447	3.15461	3.84751	3.21514	3.71581	3.20637	3.08515	3.27726	2.59467	3.02418
PGSC0003DMG401034099	-	PGSC0003DMG401034099	OTU domain-containing protein	-	29.5.3 protein.degradation.cysteine protease | 29.5 protein.degradation | 29 protein	35.2	No Mercator4 annotation.no other annotation available	not classified	0.221959	0.540751	0.213642	0.517836	0.461013	0.536981	1.05397	0.0958874	-0.177888	0.712281	0.552103	0.214682	1.06217	0.381496	0.841776	0.508862	1.19456	0.287327	-0.919288	0.619301	1.12116	0.298	3.02876	2.49108	2.88448	2.91518	2.24538	3.39701	3.1079	3.44909	3.22705	2.65988	3.26038	3.04538	2.11897	2.15033	2.07648	2.06107	2.7621	2.76073	2.25517
PGSC0003DMG401034311	-	PGSC0003DMG401034311	Stress associated endoplasmic reticulum protein	-	35.2 not assigned.unknown | 35 not assigned	35.2	No Mercator4 annotation.no other annotation available	not classified	1.69066	0.0122563	0.58435	0.268652	-0.489035	0.557874	0.190116	0.82094	0.811602	0.0766295	0.267302	0.665495	NA	NA	NA	NA	NA	NA	NA	NA	NA	NA	4.04125	3.41465	3.55615	3.88822	4.49927	5.25756	6.6836	5.1859	4.48365	3.68114	3.93286	5.1179	3.23139	3.06843	3.53696	2.68166	2.86382	1.82637	3.12688
PGSC0003DMG402000007	-	PGSC0003DMG402000007	JD1	-	30.3 signalling.calcium | 30 signalling	35.2	No Mercator4 annotation.no other annotation available	not classified	-0.0209909	0.971248	-0.662758	0.224574	NA	NA	NA	NA	NA	NA	NA	NA	NA	NA	NA	NA	NA	NA	NA	NA	NA	NA	1.26007	1.44714	1.44647	1.70461	2.12249	2.05399	0.39567	0.910998	0.600031	1.55057	0.156873	0.673434	NA	NA	NA	NA	NA	NA	NA
PGSC0003DMG402000095	-	PGSC0003DMG402000095	Jasmonic acid-amino acid-conjugating enzyme	-	17.2.3 hormone metabolism.auxin.induced-regulated-responsive-activated | 17.2 hormone metabolism.auxin | 17 hormone metabolism	35.2	No Mercator4 annotation.no other annotation available	not classified	0.538472	0.508023	0.785192	0.26671	NA	NA	NA	NA	NA	NA	NA	NA	NA	NA	NA	NA	NA	NA	NA	NA	NA	NA	0.951441	0.983952	1.41644	0.823254	0.717423	1.42764	2.2533	2.11972	1.89044	0.366009	2.44631	2.82726	NA	NA	NA	NA	NA	NA	NA
PGSC0003DMG402001384	-	PGSC0003DMG402001384	Protein GAST1	-	17.6.3 hormone metabolism.gibberelin.induced-regulated-responsive-activated | 17.6 hormone metabolism.gibberelin | 17 hormone metabolism	35.2	No Mercator4 annotation.no other annotation available	not classified	-1.2002	0.135495	-2.37501	0.0296053	NA	NA	NA	NA	NA	NA	NA	NA	NA	NA	NA	NA	NA	NA	NA	NA	NA	NA	2.87849	3.69043	3.41144	2.30325	-0.0978422	2.96508	3.16066	1.84506	0.788979	-0.791159	1.88322	1.3008	NA	NA	NA	NA	NA	NA	NA
PGSC0003DMG402002771	-	PGSC0003DMG402002771	Anaerobic basic leucine zipper protein	-	27.3.35 RNA.regulation of transcription.bZIP transcription factor family | 27.3 RNA.regulation of transcription | 27 RNA	15.5.1.1.13	RNA biosynthesis.DNA-binding transcriptional regulation.basic DNA-binding domain.basic leucine zipper (bZIP) domain.bZIP class-S/SE transcription factor	bZIP class-S/SE transcription factor	4.24903	0.000816488	4.92032	0.000160695	0.679505	0.514149	1.48042	0.0986099	6.14683	3.20772e-06	5.11696	2.67138e-05	5.63781	0.234226	6.45532	0.168255	5.61124	0.195303	5.53623	0.213751	5.62282	0.196921	0.613706	0.612215	0.402812	2.0884	5.77482	4.24615	5.69301	4.82368	5.31086	5.57641	6.47969	5.85098	3.54909	1.97238	2.34943	3.71643	4.29322	4.17903	3.05577
PGSC0003DMG402003169	-	PGSC0003DMG402003169	Gene of unknown function	-	35.2 not assigned.unknown | 35 not assigned	35.2	No Mercator4 annotation.no other annotation available	not classified	0.431793	0.145992	0.327776	0.226062	0.0151116	0.991984	0.297274	0.826217	-1.30298	0.276242	-0.560411	0.614085	NA	NA	NA	NA	NA	NA	NA	NA	NA	NA	3.32282	2.54143	3.10758	2.53726	2.99422	3.37868	3.63163	3.25574	3.36214	3.31165	3.02853	3.10487	2.60384	2.32528	2.40679	1.59585	3.18201	1.73105	2.18073
PGSC0003DMG402003830	-	PGSC0003DMG402003830	60S ribosomal protein L37	-	35.2 not assigned.unknown | 35 not assigned	35.2	No Mercator4 annotation.no other annotation available	not classified	-0.795875	0.0213883	-1.18582	0.00195683	0.661181	0.470412	0.25952	0.831555	-1.73177	0.0467779	-2.34674	0.0424833	NA	NA	NA	NA	NA	NA	NA	NA	NA	NA	3.96872	3.23509	3.73709	3.37839	2.80738	2.80962	2.74297	2.75347	2.59469	2.43032	1.74428	2.74239	2.47332	2.87938	2.47543	0.948589	3.76527	1.82637	2.60749
PGSC0003DMG402004193	-	PGSC0003DMG402004193	Gene of unknown function	-	35.2 not assigned.unknown | 35 not assigned	35.2	No Mercator4 annotation.no other annotation available	not classified	-0.222812	0.749015	-0.174477	0.779032	NA	NA	NA	NA	NA	NA	NA	NA	NA	NA	NA	NA	NA	NA	NA	NA	NA	NA	1.599	2.17752	0.730208	1.29415	1.61535	1.46286	1.28659	0.620943	-0.43823	1.86403	1.65401	1.78588	NA	NA	NA	NA	NA	NA	NA
PGSC0003DMG402004334	-	PGSC0003DMG402004334	Pyruvate dehydrogenase E1 component subunit beta	-	35.2 not assigned.unknown | 35 not assigned	35.2	No Mercator4 annotation.no other annotation available	not classified	0.406521	0.373468	0.969146	0.0264205	0.101397	0.921994	-0.906358	0.384172	-1.83249	0.0223515	-1.82001	0.0522393	NA	NA	NA	NA	NA	NA	NA	NA	NA	NA	2.43119	2.51647	2.8056	2.37407	3.24065	2.50626	2.70795	3.27628	3.92229	2.70897	4.21132	3.27852	2.41762	2.76256	2.85098	2.39663	2.51874	2.26107	3.03479
PGSC0003DMG402005575	-	PGSC0003DMG402005575	Gene of unknown function	-	27.3.32 RNA.regulation of transcription.WRKY domain transcription factor family | 27.3 RNA.regulation of transcription | 27 RNA	35.2	No Mercator4 annotation.no other annotation available	not classified	0.334325	0.491618	0.971031	0.0256793	NA	NA	NA	NA	NA	NA	NA	NA	NA	NA	NA	NA	NA	NA	NA	NA	NA	NA	0.862736	1.18738	0.913346	1.49816	1.78703	1.01814	1.23831	1.6698	1.47942	1.96852	2.12644	2.63887	NA	NA	NA	NA	NA	NA	NA
PGSC0003DMG402005635	-	PGSC0003DMG402005635	Proline-rich protein	-	35.1.41 not assigned.no ontology.hydroxyproline rich proteins | 35.1 not assigned.no ontology | 35 not assigned	35.2	No Mercator4 annotation.no other annotation available	not classified	NA	NA	NA	NA	0.802818	0.342833	0.617379	0.508536	-0.345458	0.56532	0.0913887	0.892899	NA	NA	NA	NA	NA	NA	NA	NA	NA	NA	NA	NA	NA	NA	NA	NA	NA	NA	NA	NA	NA	NA	2.11897	1.84026	1.92765	1.45162	2.43858	2.39147	3.04532
PGSC0003DMG402005708	-	PGSC0003DMG402005708	Gene of unknown function	-	35.2 not assigned.unknown | 35 not assigned	35.2	No Mercator4 annotation.no other annotation available	not classified	-0.724845	0.19938	0.279839	0.485328	NA	NA	NA	NA	NA	NA	NA	NA	NA	NA	NA	NA	NA	NA	NA	NA	NA	NA	1.45472	1.95412	1.53296	0.347912	0.402286	0.578694	0.908837	0.744046	1.28384	1.67931	1.80147	1.78588	NA	NA	NA	NA	NA	NA	NA
PGSC0003DMG402005842	-	PGSC0003DMG402005842	Gene of unknown function	-	35.2 not assigned.unknown | 35 not assigned	35.2	No Mercator4 annotation.no other annotation available	not classified	0.826142	0.0530041	0.66442	0.0829191	0.684938	0.32721	1.14359	0.0770468	-0.537986	0.44957	0.485491	0.421726	NA	NA	NA	NA	NA	NA	NA	NA	NA	NA	3.76964	4.38524	3.8481	4.45594	5.09179	4.93279	4.49764	5.23396	4.73414	5.61877	4.68774	4.07277	3.36256	1.74493	2.34943	4.06765	4.3859	3.51417	2.95886
PGSC0003DMG402006439	-	PGSC0003DMG402006439	Aldo/keto reductase	-	17.2.3 hormone metabolism.auxin.induced-regulated-responsive-activated | 17.2 hormone metabolism.auxin | 17 hormone metabolism	35.2	No Mercator4 annotation.no other annotation available	not classified	0.551524	0.391277	-0.0995966	0.885701	NA	NA	NA	NA	NA	NA	NA	NA	NA	NA	NA	NA	NA	NA	NA	NA	NA	NA	0.44064	0.983952	1.07583	1.70461	2.20556	1.46286	0.638214	1.81729	1.89044	1.62919	-0.497305	0.620065	NA	NA	NA	NA	NA	NA	NA
PGSC0003DMG402006926	-	PGSC0003DMG402006926	Gene of unknown function	-	35.2 not assigned.unknown | 35 not assigned	35.2	No Mercator4 annotation.no other annotation available	not classified	-0.22223	0.498144	0.164381	0.5445	-0.639673	0.559294	0.0528543	0.966517	0.0025953	0.997287	0.521717	0.439242	NA	NA	NA	NA	NA	NA	NA	NA	NA	NA	2.12284	1.83806	1.64077	2.0016	1.84	1.88252	1.42243	1.47028	2.11895	2.06594	1.71481	2.29169	2.28382	2.525	1.90792	1.22192	1.80771	0.590568	2.63563
PGSC0003DMG402007748	-	PGSC0003DMG402007748	Conserved gene of unknown function	-	35.2 not assigned.unknown | 35 not assigned	35.2	No Mercator4 annotation.no other annotation available	not classified	0.833569	0.0451024	0.721631	0.0527868	NA	NA	NA	NA	NA	NA	NA	NA	NA	NA	NA	NA	NA	NA	NA	NA	NA	NA	0.90777	1.49902	1.32243	1.81055	1.98815	2.57225	1.73232	2.48	2.41511	2.13941	1.98548	1.90223	NA	NA	NA	NA	NA	NA	NA
PGSC0003DMG402008641	-	PGSC0003DMG402008641	Conserved gene of unknown function	-	35.2 not assigned.unknown | 35 not assigned	13.3.5.1.11.2 | 18.5.1.1.3.2	Cell division.meiotic recombination.meiotic crossover.class-I/ZMM crossover pathway.PP4 phosphatase complex.regulatory component *(PP4R2) | Protein modification.dephosphorylation.protein serine/threonine phosphatase families.PPP Fe-Zn-dependent phosphatase families.PP4-class phosphatase complex.regulatory component *(PP4R2)	regulatory component *(PP4R2) of PP4 phosphatase complex | regulatory component *(PP4R2) of PP4 phosphatase complex	-0.386815	0.301741	-0.562051	0.116412	0.0845656	0.923502	-0.3781	0.660257	-0.557989	0.299838	-1.51303	0.0740862	NA	NA	NA	NA	NA	NA	NA	NA	NA	NA	3.33111	3.0648	3.44157	2.86689	3.18031	2.85008	2.12641	2.90627	2.35656	3.19588	2.89038	1.98898	3.10484	3.15441	2.63995	2.4882	3.49897	2.63472	3.07645
PGSC0003DMG402008771	-	PGSC0003DMG402008771	Uncharacterized mitochondrial protein	-	35.2 not assigned.unknown | 35 not assigned	35.2	No Mercator4 annotation.no other annotation available	not classified	1.90014	0.0420018	1.0963	0.192698	2.64411	0.127971	1.60121	0.403603	0.80004	0.361584	0.285812	0.824789	-0.0824908	0.945448	1.76662	0.0774363	0.175551	0.895369	0.346633	0.718179	0.724356	0.426615	0.951441	0.947073	1.56068	1.29415	2.07908	3.36943	3.9934	2.98327	3.37203	1.31722	1.26419	3.23481	2.87598	2.67476	1.52317	0.715826	5.55412	3.60434	4.73131
PGSC0003DMG402009306	-	PGSC0003DMG402009306	Disease resistance protein RGA1	-	20.1.2.1 stress.biotic.receptors.CC-NBS-LRR | 20.1.2 stress.biotic.receptors | 20.1 stress.biotic | 20 stress	35.2	No Mercator4 annotation.no other annotation available	not classified	0.0508357	0.937194	-0.257349	0.64974	NA	NA	NA	NA	NA	NA	NA	NA	NA	NA	NA	NA	NA	NA	NA	NA	NA	NA	1.80348	1.49902	1.15069	2.30325	2.20556	1.31651	2.04455	1.32007	2.54312	1.62919	-0.0300473	1.46114	NA	NA	NA	NA	NA	NA	NA
PGSC0003DMG402009344	-	PGSC0003DMG402009344	Conserved gene of unknown function	-	31.2.5 cell.division.plastid | 31.2 cell.division | 31 cell	35.2	No Mercator4 annotation.no other annotation available	not classified	1.74258	0.0082719	1.32188	0.0191504	NA	NA	NA	NA	NA	NA	NA	NA	NA	NA	NA	NA	NA	NA	NA	NA	NA	NA	1.32792	1.47331	1.5047	0.718283	2.65313	3.60835	2.65377	3.12593	2.54312	2.02776	2.41	3.41012	NA	NA	NA	NA	NA	NA	NA
PGSC0003DMG402010580	-	PGSC0003DMG402010580	ATP-dependent Clp protease proteolytic subunit	-	29.5.5 protein.degradation.serine protease | 29.5 protein.degradation | 29 protein	35.2	No Mercator4 annotation.no other annotation available	not classified	-0.0410775	0.835667	-0.0639954	0.714894	0.275386	0.622228	-0.260013	0.691445	-1.22585	0.0298311	-1.01099	0.0732006	-0.56815	0.191866	-2.15549	0.105533	-1.6777	0.0378107	-1.09443	0.0319399	-1.31647	0.0232991	4.34125	4.1418	4.30668	4.28269	4.45327	4.2155	4.25233	3.98043	4.34498	4.11365	4.17391	4.18728	4.28448	3.94218	4.00462	3.33582	4.72016	3.55649	4.53612
PGSC0003DMG402011006	-	PGSC0003DMG402011006	Oxysterol-binding protein	-	31.4 cell.vesicle transport | 31 cell	35.2	No Mercator4 annotation.no other annotation available	not classified	1.56005	0.0349564	2.11055	0.00421	0.304679	0.754612	-0.256592	0.828271	1.06738	0.0674163	0.906465	0.156668	NA	NA	NA	NA	NA	NA	NA	NA	NA	NA	1.32792	1.15541	1.78874	1.36541	2.28412	2.36448	3.95658	3.37483	3.81767	2.68463	3.95193	3.66851	2.20374	1.25022	2.33473	2.08082	1.85788	2.06003	2.54951
PGSC0003DMG402011095	-	PGSC0003DMG402011095	Undecaprenyl pyrophosphate synthetase	-	16.1.2 secondary metabolism.isoprenoids.mevalonate pathway | 16.1 secondary metabolism.isoprenoids | 16 secondary metabolism	18.1.1.1.2	Protein modification.glycosylation.N-linked glycosylation.dolichol-phosphate biosynthesis.dehydro-dolichyl diphosphate synthase *(DPS)	dehydro-dolichyl diphosphate synthase *(DPS)	2.48659	0.00082325	2.91687	0.000165149	-1.04835	0.123321	-0.704351	0.287656	-0.250119	0.692257	1.57778	0.00732882	1.49974	0.0842962	1.55144	0.0889808	1.06397	0.186802	1.96112	0.0118121	0.735273	0.358017	4.40153	4.06643	3.59017	4.35451	7.77335	6.11614	6.11342	6.36985	6.36453	7.49578	7.39137	6.83896	5.41002	5.38594	5.03537	5.01843	3.59824	4.91045	4.43566
PGSC0003DMG402011174	-	PGSC0003DMG402011174	Gene of unknown function	-	35.2 not assigned.unknown | 35 not assigned	35.2	No Mercator4 annotation.no other annotation available	not classified	1.30827	0.0574782	0.992862	0.113472	NA	NA	NA	NA	NA	NA	NA	NA	NA	NA	NA	NA	NA	NA	NA	NA	NA	NA	0.71853	0.703492	0.520395	0.967644	0.975912	2.79587	2.69011	1.78897	1.58519	1.25246	2.08096	1.98898	NA	NA	NA	NA	NA	NA	NA
PGSC0003DMG402012474	-	PGSC0003DMG402012474	Conserved gene of unknown function	-	35.2 not assigned.unknown | 35 not assigned	35.2	No Mercator4 annotation.no other annotation available	not classified	-0.409802	0.467697	-0.419139	0.407372	NA	NA	NA	NA	NA	NA	NA	NA	NA	NA	NA	NA	NA	NA	NA	NA	NA	NA	1.32792	1.89726	1.71665	2.0016	0.878001	0.815083	2.27739	1.5399	1.44237	0.238069	1.59052	2.14826	NA	NA	NA	NA	NA	NA	NA
PGSC0003DMG402012656	-	PGSC0003DMG402012656	Ran GTPase binding protein	-	31.2 cell.division | 31 cell	35.2	No Mercator4 annotation.no other annotation available	not classified	-0.687153	0.0879809	-1.6227	0.00396347	NA	NA	NA	NA	NA	NA	NA	NA	NA	NA	NA	NA	NA	NA	NA	NA	NA	NA	1.6529	1.91646	1.96502	2.28499	0.717423	1.31651	1.62376	1.47028	0.302109	0.918627	0.156873	-0.152279	NA	NA	NA	NA	NA	NA	NA
PGSC0003DMG402012699	-	PGSC0003DMG402012699	Gene of unknown function	-	35.2 not assigned.unknown | 35 not assigned	35.2	No Mercator4 annotation.no other annotation available	not classified	-0.375717	0.432235	-1.04692	0.0522564	NA	NA	NA	NA	NA	NA	NA	NA	NA	NA	NA	NA	NA	NA	NA	NA	NA	NA	1.93982	1.5735	1.81199	1.36541	2.16462	1.23737	0.710776	0.910998	0.788979	1.43861	0.0664378	0.102439	NA	NA	NA	NA	NA	NA	NA
PGSC0003DMG402013065	-	PGSC0003DMG402013065	50S ribosomal protein L3-2, chloroplastic	-	29.2.1.1.1.2.3 protein.synthesis.ribosomal protein.prokaryotic.chloroplast.50S subunit.L3 | 29.2.1.1.1.2 protein.synthesis.ribosomal protein.prokaryotic.chloroplast.50S subunit | 29.2.1.1.1 protein.synthesis.ribosomal protein.prokaryotic.chloroplast | 29.2.1.1 protein.synthesis.ribosomal protein.prokaryotic | 29.2.1 protein.synthesis.ribosomal protein | 29.2 protein.synthesis | 29 protein	35.2	No Mercator4 annotation.no other annotation available	not classified	-0.413508	0.307036	-0.411322	0.26186	0.526752	0.66095	0.615104	0.614416	-0.3705	0.604725	-3.55522	0.0297923	NA	NA	NA	NA	NA	NA	NA	NA	NA	NA	3.20147	2.35693	2.81713	1.88519	2.44663	1.74623	2.09964	2.31108	2.07121	2.33972	1.74428	2.39061	1.85107	2.525	1.92765	1.1859	2.56478	0.695287	2.92505
PGSC0003DMG402013892	-	PGSC0003DMG402013892	Gene of unknown function	-	27.3.3 RNA.regulation of transcription.AP2/EREBP, APETALA2/ethylene-responsive element binding protein family | 27.3 RNA.regulation of transcription | 27 RNA	35.2	No Mercator4 annotation.no other annotation available	not classified	-0.0838556	0.745976	-0.105486	0.65139	0.154548	0.736902	0.181689	0.692321	1.28759	0.000214262	1.34783	0.000247346	0.301278	0.466219	-0.17328	0.748796	0.227533	0.56958	0.392931	0.272981	0.509944	0.154514	4.60665	4.38179	4.08603	4.57721	4.60251	4.22579	4.41861	4.06552	4.02611	4.34864	4.16849	4.66675	4.6137	4.2065	4.6132	4.78558	4.89553	5.1012	4.32336
PGSC0003DMG402016141	-	PGSC0003DMG402016141	Gene of unknown function	-	30.7 signalling.14-3-3 proteins | 30 signalling	35.2	No Mercator4 annotation.no other annotation available	not classified	-0.527282	0.221556	-0.475383	0.225568	1.62099	0.0075202	0.724987	0.246393	2.4816	7.24213e-06	1.38324	0.00477718	NA	NA	NA	NA	NA	NA	NA	NA	NA	NA	4.16234	3.58035	4.02267	3.38698	3.58121	3.18138	3.23635	3.0324	3.194	3.00271	2.63119	4.3681	2.85516	2.96647	3.06208	3.30257	4.81844	4.15169	4.84113
PGSC0003DMG402016183	-	PGSC0003DMG402016183	Gene of unknown function	-	29.5.11.4.2 protein.degradation.ubiquitin.E3.RING | 29.5.11.4 protein.degradation.ubiquitin.E3 | 29.5.11 protein.degradation.ubiquitin | 29.5 protein.degradation | 29 protein	35.2	No Mercator4 annotation.no other annotation available	not classified	1.55549	0.084278	1.96008	0.0204087	NA	NA	NA	NA	NA	NA	NA	NA	NA	NA	NA	NA	NA	NA	NA	NA	NA	NA	0.016136	-0.184989	-0.505076	-0.486087	1.31215	0.815083	2.2533	0.857466	1.99649	0.693223	2.44631	1.80991	NA	NA	NA	NA	NA	NA	NA
PGSC0003DMG402016370	-	PGSC0003DMG402016370	Conserved gene of unknown function	-	31.2 cell.division | 31 cell	35.2	No Mercator4 annotation.no other annotation available	not classified	2.84732	0.426654	3.90637	0.22013	NA	NA	NA	NA	NA	NA	NA	NA	NA	NA	NA	NA	NA	NA	NA	NA	NA	NA	-1.93418	-2.11586	-1.96825	-1.83976	-1.79013	1.10986	2.81057	1.81729	2.14224	-1.09385	3.27054	3.80629	NA	NA	NA	NA	NA	NA	NA
PGSC0003DMG402017032	-	PGSC0003DMG402017032	Protein transporter	-	31.4 cell.vesicle transport | 31 cell	35.2	No Mercator4 annotation.no other annotation available	not classified	1.59048	0.00832514	1.72407	0.00255513	0.267061	0.791196	0.0960658	0.936222	1.39531	0.0144016	1.85541	0.00203359	NA	NA	NA	NA	NA	NA	NA	NA	NA	NA	1.87326	1.75515	1.90141	2.26649	2.91003	3.56848	4.04343	3.63556	3.81042	2.8024	3.95193	4.12159	2.38894	2.24046	1.98528	3.22482	2.72203	2.95252	2.94768
PGSC0003DMG402017153	-	PGSC0003DMG402017153	Gene of unknown function	-	35.2 not assigned.unknown | 35 not assigned	35.2	No Mercator4 annotation.no other annotation available	not classified	0.450942	0.13458	-0.111796	0.70274	0.924125	0.200856	0.83656	0.264061	-0.232597	0.687032	-0.512003	0.400518	NA	NA	NA	NA	NA	NA	NA	NA	NA	NA	3.00822	2.3985	2.86238	2.95037	3.29856	3.42406	3.18634	3.05636	2.72382	2.32405	2.42827	3.24366	2.40335	3.02851	2.54094	1.97926	3.467	3.07402	3.4378
PGSC0003DMG402017754	-	PGSC0003DMG402017754	Gene of unknown function	-	35.2 not assigned.unknown | 35 not assigned	35.2	No Mercator4 annotation.no other annotation available	not classified	0.131418	0.769525	-0.759004	0.119682	NA	NA	NA	NA	NA	NA	NA	NA	NA	NA	NA	NA	NA	NA	NA	NA	NA	NA	2.10362	1.6211	1.83487	1.88519	2.60803	2.36448	1.80041	1.06062	1.36528	1.46742	0.668161	0.822627	NA	NA	NA	NA	NA	NA	NA
PGSC0003DMG402019042	-	PGSC0003DMG402019042	Cytochrome P450 like_TBP	-	35.2 not assigned.unknown | 35 not assigned	35.2	No Mercator4 annotation.no other annotation available	not classified	NA	NA	NA	NA	1.27294	0.366003	0.302557	0.888479	-0.338996	0.802359	0.757149	0.513149	1.87056	0.120372	0.680254	0.610486	0.867166	0.424648	0.118653	0.922456	-1.54249	0.260413	NA	NA	NA	NA	NA	NA	NA	NA	NA	NA	NA	NA	2.0656	1.10422	1.1391	4.76131	3.6056	4.2877	3.09683
PGSC0003DMG402019533	-	PGSC0003DMG402019533	Gasa4	-	17.6.3 hormone metabolism.gibberelin.induced-regulated-responsive-activated | 17.6 hormone metabolism.gibberelin | 17 hormone metabolism	35.2	No Mercator4 annotation.no other annotation available	not classified	-1.24195	0.146138	-4.11694	0.0152428	NA	NA	NA	NA	NA	NA	NA	NA	NA	NA	NA	NA	NA	NA	NA	NA	NA	NA	1.91797	2.04418	2.06518	1.43331	0.599494	0.868588	2.30108	-0.970064	-5.01012	-5.01012	0.0664378	1.00022	NA	NA	NA	NA	NA	NA	NA
PGSC0003DMG402020055	-	PGSC0003DMG402020055	40S ribosomal protein S24	-	35.2 not assigned.unknown | 35 not assigned	35.2	No Mercator4 annotation.no other annotation available	not classified	-0.308297	0.376961	-1.17357	0.0046414	0.11674	0.916221	-0.01228	0.99188	-1.67437	0.0599221	-3.18759	0.0362042	NA	NA	NA	NA	NA	NA	NA	NA	NA	NA	5.07486	4.41593	4.8409	4.84991	4.38362	4.76305	4.39127	4.40568	3.56536	4.14521	2.67775	4.01709	3.44149	3.41658	3.28496	2.78158	4.1596	2.67369	2.01922
PGSC0003DMG402020784	-	PGSC0003DMG402020784	Gene of unknown function	-	35.2 not assigned.unknown | 35 not assigned	35.2	No Mercator4 annotation.no other annotation available	not classified	-0.260415	0.575167	-1.29947	0.0307374	NA	NA	NA	NA	NA	NA	NA	NA	NA	NA	NA	NA	NA	NA	NA	NA	NA	NA	2.85569	1.44714	2.40803	1.83586	1.84	1.6879	2.43562	1.57349	1.00767	0.959771	-0.0300473	1.23132	NA	NA	NA	NA	NA	NA	NA
PGSC0003DMG402020789	-	PGSC0003DMG402020789	Late blight resistance protein	-	20.1.2.1 stress.biotic.receptors.CC-NBS-LRR | 20.1.2 stress.biotic.receptors | 20.1 stress.biotic | 20 stress	35.2	No Mercator4 annotation.no other annotation available	not classified	0.602337	0.0288372	0.655346	0.0112901	NA	NA	NA	NA	NA	NA	NA	NA	NA	NA	NA	NA	NA	NA	NA	NA	NA	NA	2.80897	2.94833	2.78224	2.62699	3.29856	3.62399	3.08078	3.56216	3.68121	3.44077	3.15461	3.5307	NA	NA	NA	NA	NA	NA	NA
PGSC0003DMG402021138	-	PGSC0003DMG402021138	Gene of unknown function	-	10.1.9 cell wall.precursor synthesis.MUR4 | 10.1 cell wall.precursor synthesis | 10 cell wall	35.2	No Mercator4 annotation.no other annotation available	not classified	2.17122	0.0182292	2.96628	0.00150682	NA	NA	NA	NA	NA	NA	NA	NA	NA	NA	NA	NA	NA	NA	NA	NA	NA	NA	-1.4074	-1.05798	-0.106011	0.275762	1.23515	1.6271	1.23831	2.0968	2.95185	1.84219	2.44631	2.30865	NA	NA	NA	NA	NA	NA	NA
PGSC0003DMG402021901	-	PGSC0003DMG402021901	Gene of unknown function	-	35.2 not assigned.unknown | 35 not assigned	35.2	No Mercator4 annotation.no other annotation available	not classified	1.54598	0.149937	1.77429	0.0727135	NA	NA	NA	NA	NA	NA	NA	NA	NA	NA	NA	NA	NA	NA	NA	NA	NA	NA	0.44064	-0.358791	-0.195911	0.347912	0.471061	2.20722	2.2533	1.5399	2.09528	0.592179	1.48973	3.12416	NA	NA	NA	NA	NA	NA	NA
PGSC0003DMG402022115	-	PGSC0003DMG402022115	SM10-1	-	17.2.2 hormone metabolism.auxin.signal transduction | 17.2 hormone metabolism.auxin | 17 hormone metabolism	35.2	No Mercator4 annotation.no other annotation available	not classified	0.636731	0.0591379	-0.194903	0.557931	NA	NA	NA	NA	NA	NA	NA	NA	NA	NA	NA	NA	NA	NA	NA	NA	NA	NA	1.98254	1.83806	1.87957	1.81055	2.39447	2.83672	2.45687	2.35036	1.86266	1.34853	1.22292	2.27452	NA	NA	NA	NA	NA	NA	NA
PGSC0003DMG402022238	-	PGSC0003DMG402022238	Conserved gene of unknown function	-	35.2 not assigned.unknown | 35 not assigned	35.2	No Mercator4 annotation.no other annotation available	not classified	NA	NA	NA	NA	1.39525	0.408352	0.743171	0.727651	-0.0195512	0.98547	0.881921	0.349768	NA	NA	NA	NA	NA	NA	NA	NA	NA	NA	NA	NA	NA	NA	NA	NA	NA	NA	NA	NA	NA	NA	1.69581	1.84026	0.708414	-0.0705496	2.28203	2.49664	3.3471
PGSC0003DMG402022401	-	PGSC0003DMG402022401	Conserved gene of unknown function	-	20.2.4 stress.abiotic.touch/wounding | 20.2 stress.abiotic | 20 stress	35.2	No Mercator4 annotation.no other annotation available	not classified	NA	NA	NA	NA	4.32759	0.171334	4.80494	0.122365	1.99555	0.0694231	2.63502	0.0296336	2.33164	0.256733	4.06742	0.0543335	3.78492	0.0496504	3.26657	0.0857944	4.38023	0.0245912	NA	NA	NA	NA	NA	NA	NA	NA	NA	NA	NA	NA	2.56591	-0.167111	2.39267	1.38964	4.45272	6.86298	6.62864
PGSC0003DMG402022475	-	PGSC0003DMG402022475	Phototropin-2	-	30.11 signalling.light | 30 signalling	35.2	No Mercator4 annotation.no other annotation available	not classified	-0.0738121	0.916605	-0.440916	0.480409	NA	NA	NA	NA	NA	NA	NA	NA	NA	NA	NA	NA	NA	NA	NA	NA	NA	NA	1.57128	2.12895	1.98562	3.00718	2.75317	1.88252	0.710776	2.70882	0.846836	2.82484	1.65401	1.26648	NA	NA	NA	NA	NA	NA	NA
PGSC0003DMG402022924	-	PGSC0003DMG402022924	Inositol monophosphatase 2	-	26.2 misc.UDP glucosyl and glucoronyl transferases | 26 misc	10.4.8.1.6 | 27.6.1.4.1 | 50.3.1	Redox homeostasis.ascorbate-based redox regulation.ascorbate metabolism.L-galactose biosynthesis pathway.L-galactose-1-phosphate phosphatase *(VTC4) | Multi-process regulation.phosphoinositide signalling.inositol phosphate metabolism.inositol monophosphate phosphatase activities.myo-inositol-1-phosphate phosphatase | Enzyme classification.EC_3 hydrolases.EC_3-1 hydrolase acting on ester bond	L-galactose-1-phosphate phosphatase *(VTC4) | myo-inositol-1-phosphate phosphatase | EC_3.1 hydrolase acting on ester bond	2.04779	0.00187749	2.14547	0.000677213	-0.715988	0.643943	-0.512151	0.75465	1.00188	0.185556	0.518138	0.622546	-1.15942	0.640731	2.19029	0.0886935	2.91596	0.0138797	-0.0547859	0.975445	1.7433	0.131406	5.59716	5.60443	4.81236	5.34902	6.36968	7.55273	7.58667	8.0233	8.28784	6.88181	7.38496	7.34888	2.55304	2.595	1.10485	2.4278	3.57593	0.839359	2.66324
PGSC0003DMG402023580	-	PGSC0003DMG402023580	Lipid binding protein	-	35.2 not assigned.unknown | 35 not assigned	35.2	No Mercator4 annotation.no other annotation available	not classified	NA	NA	NA	NA	-0.0610728	0.960736	-0.545716	0.629159	-3.52802	0.0416939	-4.5963	0.0483362	NA	NA	NA	NA	NA	NA	NA	NA	NA	NA	NA	NA	NA	NA	NA	NA	NA	NA	NA	NA	NA	NA	3.95827	2.34167	3.92342	3.0949	2.97028	3.79314	3.91053
PGSC0003DMG402023626	-	PGSC0003DMG402023626	Conserved gene of unknown function	-	35.2 not assigned.unknown | 35 not assigned	35.2	No Mercator4 annotation.no other annotation available	not classified	NA	NA	NA	NA	-0.187123	0.811297	-0.353213	0.637256	-4.17346	0.0354747	-7.25884	0.0209692	NA	NA	NA	NA	NA	NA	NA	NA	NA	NA	NA	NA	NA	NA	NA	NA	NA	NA	NA	NA	NA	NA	5.42069	4.44885	5.14478	4.21789	4.39442	5.09404	4.58384
PGSC0003DMG402023628	-	PGSC0003DMG402023628	Lipid binding protein	-	35.2 not assigned.unknown | 35 not assigned	35.2	No Mercator4 annotation.no other annotation available	not classified	NA	NA	NA	NA	-1.08096	0.490608	-0.126976	0.937598	-2.8075	0.170194	-2.12749	0.304746	NA	NA	NA	NA	NA	NA	NA	NA	NA	NA	NA	NA	NA	NA	NA	NA	NA	NA	NA	NA	NA	NA	2.72353	2.11264	2.83017	2.31561	2.16734	2.74861	2.04042
PGSC0003DMG402023760	-	PGSC0003DMG402023760	Ankyrin domain protein	-	27.3.99 RNA.regulation of transcription.unclassified | 27.3 RNA.regulation of transcription | 27 RNA	35.2	No Mercator4 annotation.no other annotation available	not classified	-0.664631	0.0322269	-0.228155	0.357708	0.223436	0.754414	-0.287847	0.715142	1.00393	0.0343381	1.06754	0.0362492	0.232019	0.895081	-0.189179	0.945562	-0.0865726	0.966411	-0.655461	0.655717	0.420983	0.787954	4.25238	4.30006	4.46906	4.22159	3.97966	3.2834	3.50473	3.80066	3.56536	4.07673	4.4801	4.19642	4.18789	4.01038	3.44412	3.60492	3.64184	4.92936	3.26841
PGSC0003DMG402024480	-	PGSC0003DMG402024480	Gene of unknown function	-	35.2 not assigned.unknown | 35 not assigned	35.2	No Mercator4 annotation.no other annotation available	not classified	0.438468	0.373673	0.578495	0.186883	-1.89753	0.352288	0.520402	0.749166	1.42154	0.234393	2.24318	0.0447342	NA	NA	NA	NA	NA	NA	NA	NA	NA	NA	1.18888	1.39332	1.47588	1.14011	1.78703	1.35451	1.98728	1.89904	2.96498	1.67931	1.26419	1.76145	1.82989	0.941767	1.76169	2.56031	0.273802	1.91578	2.21843
PGSC0003DMG402024510	-	PGSC0003DMG402024510	Gene of unknown function	-	4.1.13 glycolysis.cytosolic branch.enolase | 4.1 glycolysis.cytosolic branch | 4 glycolysis	35.2	No Mercator4 annotation.no other annotation available	not classified	2.55776	0.250314	2.98154	0.148878	1.02626	0.165832	0.980756	0.189772	0.957514	0.122898	0.0475832	0.957962	NA	NA	NA	NA	NA	NA	NA	NA	NA	NA	0.613706	-0.358791	-0.291789	0.275762	-0.708898	3.49383	4.52305	3.41244	3.94234	1.65447	3.1213	3.49409	2.10139	2.38973	2.76586	1.51105	3.22087	2.89871	3.79051
PGSC0003DMG402025397	-	PGSC0003DMG402025397	Gene of unknown function	-	35.2 not assigned.unknown | 35 not assigned	35.2	No Mercator4 annotation.no other annotation available	not classified	3.1638	0.0338507	3.44934	0.0141216	NA	NA	NA	NA	NA	NA	NA	NA	NA	NA	NA	NA	NA	NA	NA	NA	NA	NA	-0.718737	-0.785524	-1.4429	-0.617334	1.19505	2.05399	3.2847	2.72386	3.22705	1.60345	2.97981	2.55604	NA	NA	NA	NA	NA	NA	NA
PGSC0003DMG402025557	-	PGSC0003DMG402025557	NADH dehydrogenase	-	9.1.1 mitochondrial electron transport / ATP synthesis.NADH-DH (type I).complex I | 9.1 mitochondrial electron transport / ATP synthesis.NADH-DH (type I) | 9 mitochondrial electron transport / ATP synthesis	35.2	No Mercator4 annotation.no other annotation available	not classified	-0.0595338	0.881392	-0.88964	0.0350365	0.998896	0.419649	0.814204	0.552958	-2.93204	0.0228128	-2.18939	0.0944011	NA	NA	NA	NA	NA	NA	NA	NA	NA	NA	3.01853	2.46522	3.18085	2.24776	2.88504	3.06013	2.2288	2.42586	1.71513	1.60345	1.52411	2.45299	1.12958	2.24046	1.41549	1.25706	2.81385	2.40698	2.25517
PGSC0003DMG402025767	-	PGSC0003DMG402025767	Cinnamyl alcohol dehydrogenase	-	16.2.1.10 secondary metabolism.phenylpropanoids.lignin biosynthesis.CAD | 16.2.1 secondary metabolism.phenylpropanoids.lignin biosynthesis | 16.2 secondary metabolism.phenylpropanoids | 16 secondary metabolism	35.2	No Mercator4 annotation.no other annotation available	not classified	NA	NA	NA	NA	0.0028246	0.997494	-0.967997	0.283138	0.961642	0.175713	0.349813	0.706934	NA	NA	NA	NA	NA	NA	NA	NA	NA	NA	NA	NA	NA	NA	NA	NA	NA	NA	NA	NA	NA	NA	2.67684	2.525	2.70998	2.74492	3.04797	3.44076	2.56422
PGSC0003DMG402026219	-	PGSC0003DMG402026219	Gene of unknown function	-	35.2 not assigned.unknown | 35 not assigned	35.2	No Mercator4 annotation.no other annotation available	not classified	-0.721437	0.124628	-1.06979	0.0292536	NA	NA	NA	NA	NA	NA	NA	NA	NA	NA	NA	NA	NA	NA	NA	NA	NA	NA	2.21531	1.5735	1.64077	1.93288	1.55327	1.19611	0.39567	1.10723	0.0297609	0.832644	0.470747	1.49118	NA	NA	NA	NA	NA	NA	NA
PGSC0003DMG402026387	-	PGSC0003DMG402026387	NT4	-	26.3.5 misc.gluco-, galacto- and mannosidases.glycosyl hydrolase family 5 | 26.3 misc.gluco-, galacto- and mannosidases | 26 misc	35.2	No Mercator4 annotation.no other annotation available	not classified	1.34316	0.0296866	2.18713	0.000898615	NA	NA	NA	NA	NA	NA	NA	NA	NA	NA	NA	NA	NA	NA	NA	NA	NA	NA	-0.254516	0.237772	-0.624842	0.823254	1.23515	1.65782	1.50636	1.10723	2.50769	1.88554	2.27517	2.27452	NA	NA	NA	NA	NA	NA	NA
PGSC0003DMG402026661	-	PGSC0003DMG402026661	Conserved gene of unknown function	-	35.2 not assigned.unknown | 35 not assigned	35.2	No Mercator4 annotation.no other annotation available	not classified	-0.526739	0.348159	-1.42629	0.0429449	NA	NA	NA	NA	NA	NA	NA	NA	NA	NA	NA	NA	NA	NA	NA	NA	NA	NA	2.28524	1.75515	1.47588	2.12992	1.58464	1.6879	0.48113	1.5399	0.302109	1.72776	-1.43545	0.869116	NA	NA	NA	NA	NA	NA	NA
PGSC0003DMG402028122	-	PGSC0003DMG402028122	Gene of unknown function	-	27.4 RNA.RNA binding | 27 RNA	35.2	No Mercator4 annotation.no other annotation available	not classified	-0.490934	0.152184	-0.979682	0.0114535	0.365419	0.766386	-0.480166	0.748131	-3.01939	0.0208604	-3.72956	0.018111	NA	NA	NA	NA	NA	NA	NA	NA	NA	NA	3.31448	2.60199	3.52131	2.89124	2.39447	2.87644	2.41405	2.6312	1.51554	2.48771	2.08096	2.16699	2.18718	2.18706	2.25888	1.32487	2.83905	1.84925	2.86689
PGSC0003DMG402028427	-	PGSC0003DMG402028427	H2B histone-fold	-	30.99 signalling.unspecified | 30 signalling	35.2	No Mercator4 annotation.no other annotation available	not classified	0.0176956	0.970923	-0.703453	0.139975	NA	NA	NA	NA	NA	NA	NA	NA	NA	NA	NA	NA	NA	NA	NA	NA	NA	NA	1.54301	1.52427	1.47588	1.88519	1.31215	2.14353	1.37855	1.57349	0.728704	0.787651	-0.0300473	1.90223	NA	NA	NA	NA	NA	NA	NA
PGSC0003DMG402028586	-	PGSC0003DMG402028586	Mevalonate kinase	-	16.1.2.4 secondary metabolism.isoprenoids.mevalonate pathway.mevalonate kinase | 16.1.2 secondary metabolism.isoprenoids.mevalonate pathway | 16.1 secondary metabolism.isoprenoids | 16 secondary metabolism	35.2	No Mercator4 annotation.no other annotation available	not classified	0.184505	0.704201	-0.323919	0.494292	NA	NA	NA	NA	NA	NA	NA	NA	NA	NA	NA	NA	NA	NA	NA	NA	NA	NA	2.2507	2.07869	1.81199	2.53726	1.23515	2.38298	2.99621	2.90627	1.68373	1.46742	1.93526	2.25715	NA	NA	NA	NA	NA	NA	NA
PGSC0003DMG402028788	-	PGSC0003DMG402028788	Inducer of CBF expression 5	-	27.3.6 RNA.regulation of transcription.basic helix-loop-helix family (bHLH) | 27.3 RNA.regulation of transcription | 27 RNA	35.2	No Mercator4 annotation.no other annotation available	not classified	0.732451	0.0173319	0.466966	0.0721379	NA	NA	NA	NA	NA	NA	NA	NA	NA	NA	NA	NA	NA	NA	NA	NA	NA	NA	2.00344	2.16151	2.12209	2.02379	3.05149	2.48928	3.1079	2.6312	2.64448	2.47358	2.63119	2.46817	NA	NA	NA	NA	NA	NA	NA
PGSC0003DMG402029823	-	PGSC0003DMG402029823	Integral membrane family protein	-	35.1 not assigned.no ontology | 35 not assigned	35.2	No Mercator4 annotation.no other annotation available	not classified	1.83785	0.267905	1.60691	0.298329	NA	NA	NA	NA	NA	NA	NA	NA	NA	NA	NA	NA	NA	NA	NA	NA	NA	NA	0.816251	-1.83327	0.0585509	-0.486087	-0.869704	1.88252	2.51881	2.46218	2.02183	-0.934579	2.49913	1.71129	NA	NA	NA	NA	NA	NA	NA
PGSC0003DMG402030920	-	PGSC0003DMG402030920	Cucumber peeling cupredoxin	-	26.19 misc.plastocyanin-like | 26 misc	35.2	No Mercator4 annotation.no other annotation available	not classified	7.63569	0.0560247	8.23162	0.0294242	1.23768	0.532743	2.12148	0.213949	3.8805	0.0193673	4.24152	0.0125652	NA	NA	NA	NA	NA	NA	NA	NA	NA	NA	-3.49506	-1.83327	-3.52012	-1.83976	2.83373	5.13464	5.69077	6.08841	6.28173	3.93434	6.06955	5.79489	1.23002	0.941767	0.513295	1.48165	2.127	0.535214	3.80297
PGSC0003DMG402033888	-	PGSC0003DMG402033888	Gene of unknown function	-	20 stress	35.2	No Mercator4 annotation.no other annotation available	not classified	NA	NA	NA	NA	-1.91275	0.74522	0.546233	0.92256	5.99404	0.058468	6.82105	0.0352885	NA	NA	NA	NA	NA	NA	NA	NA	NA	NA	NA	NA	NA	NA	NA	NA	NA	NA	NA	NA	NA	NA	-0.711978	-0.726324	-3.57772	-0.160423	-0.153164	-2.78146	-4.96228
PGSC0003DMG403000428	-	PGSC0003DMG403000428	Gene of unknown function	-	29.5.4 protein.degradation.aspartate protease | 29.5 protein.degradation | 29 protein	35.2	No Mercator4 annotation.no other annotation available	not classified	2.02781	0.0320643	2.14728	0.0152077	NA	NA	NA	NA	NA	NA	NA	NA	NA	NA	NA	NA	NA	NA	NA	NA	NA	NA	0.862736	1.52427	1.35445	1.59028	2.16462	3.22306	4.24012	3.93593	4.01984	2.33972	4.06719	3.62176	NA	NA	NA	NA	NA	NA	NA
PGSC0003DMG403004334	-	PGSC0003DMG403004334	Gene of unknown function	-	8.1.1.1 TCA / organic transformation.TCA.pyruvate DH.E1 | 8.1.1 TCA / organic transformation.TCA.pyruvate DH | 8.1 TCA / organic transformation.TCA | 8 TCA / organic transformation	35.2	No Mercator4 annotation.no other annotation available	not classified	1.18654	0.0313764	1.33673	0.00958025	NA	NA	NA	NA	NA	NA	NA	NA	NA	NA	NA	NA	NA	NA	NA	NA	NA	NA	0.558293	-0.358791	1.07583	0.771723	1.42045	1.9083	2.04455	1.32007	1.91769	1.75138	2.00995	1.60543	NA	NA	NA	NA	NA	NA	NA
PGSC0003DMG403005679	-	PGSC0003DMG403005679	Cytochrome P450	-	26.10 misc.cytochrome P450 | 26 misc	35.2	No Mercator4 annotation.no other annotation available	not classified	1.5429	0.107817	3.23969	0.00147878	NA	NA	NA	NA	NA	NA	NA	NA	NA	NA	NA	NA	NA	NA	NA	NA	NA	NA	-0.468035	-0.454232	-1.4429	0.347912	2.34035	1.27748	-0.408177	0.486348	2.41511	2.76807	2.63119	2.97273	NA	NA	NA	NA	NA	NA	NA
PGSC0003DMG403006611	-	PGSC0003DMG403006611	Gene of unknown function	-	35.2 not assigned.unknown | 35 not assigned	35.2	No Mercator4 annotation.no other annotation available	not classified	0.975154	0.157563	3.18651	0.000340816	0.864807	0.648524	1.32422	0.441667	2.40533	0.0097622	3.70342	0.000448494	2.83215	0.495456	5.37452	0.179438	6.20154	0.101145	4.24486	0.264015	4.73924	0.202339	1.36068	2.00883	1.11375	2.5977	2.60803	2.86332	2.2533	3.14839	5.91501	4.15852	5.21275	4.4921	2.98539	1.92967	1.84706	3.0949	5.21233	3.20394	3.35559
PGSC0003DMG403015682	-	PGSC0003DMG403015682	Bacterial spot disease resistance protein 4	-	35.2 not assigned.unknown | 35 not assigned	35.2	No Mercator4 annotation.no other annotation available	not classified	-0.513694	0.429573	-0.0657664	0.905154	NA	NA	NA	NA	NA	NA	NA	NA	NA	NA	NA	NA	NA	NA	NA	NA	NA	NA	0.816251	2.8815	2.15883	1.64858	0.927787	1.23737	1.28659	2.18637	2.18773	2.00828	2.12644	1.19529	NA	NA	NA	NA	NA	NA	NA
PGSC0003DMG403023117	-	PGSC0003DMG403023117	Alpha-1,4-glucan-protein synthase [UDP-forming]	-	10.5.5 cell wall.cell wall proteins.RGP | 10.5 cell wall.cell wall proteins | 10 cell wall	3.13.7.3	Carbohydrate metabolism.nucleotide sugar biosynthesis.UDP-L-arabinose biosynthesis.UDP-L-arabinose mutase	UDP-L-arabinose mutase	1.04215	0.00146486	0.534676	0.0203461	0.449223	0.21193	0.411324	0.252923	0.113999	0.680626	-1.00749	0.00262117	-0.256775	0.457296	-1.33086	0.00613335	-0.740245	0.0358777	-1.07689	0.00229967	-0.457376	0.136986	5.66103	5.32251	5.5113	5.37083	6.30521	6.68653	6.58811	6.45229	6.15435	5.97416	5.62287	6.25929	6.8485	6.78039	6.598	6.69424	7.45444	6.96469	7.18872
PGSC0003DMG403025662	-	PGSC0003DMG403025662	Conserved gene of unknown function	-	27.3 RNA.regulation of transcription | 27 RNA	35.2	No Mercator4 annotation.no other annotation available	not classified	0.586377	0.148266	0.335746	0.368162	0.292421	0.823227	0.599996	0.600734	3.80262	0.000617622	3.41589	0.0020891	NA	NA	NA	NA	NA	NA	NA	NA	NA	NA	1.98254	1.5491	1.58787	1.97905	2.41207	2.52304	2.20387	2.20791	2.79903	1.52338	1.65401	2.49806	1.52181	1.81701	1.76169	1.38964	2.33612	1.62899	1.81288
PGSC0003DMG406000020	-	PGSC0003DMG406000020	Tyramine N-feruloyltransferase 4/11 [Q9SMB8]	-	-	8.4.3	Polyamine metabolism.polyamine conjugation.polyamine N-acetyltransferase *(NATA)	polyamine N-acetyltransferase *(NATA)	6.9861	0.188959	7.3749	0.140298	1.68998	0.319201	2.67218	0.0929664	7.00095	0.0430557	6.35086	0.0684713	7.96154	0.0785286	10.2058	0.0149748	10.6972	0.00727834	4.29904	0.315348	10.0756	0.0104478	-1.20207	-0.556437	-2.80292	-1.83976	2.24538	6.19549	7.39904	5.74948	6.95795	3.40398	5.62683	7.12713	3.1568	1.99327	2.43464	3.15202	5.43317	2.32774	4.97105
PGSC0003DMG400015132	Soltu.DM.01G000020	Soltu.DM.01G000020	Defensin J1-2	low-molecular-weight cysteine-rich	35.2 not assigned.unknown | 35 not assigned	26.10.3.3.3.2	External stimuli response.pathogen.defense mechanisms.defense enzyme activities.defensin activities.defensin *(PDF2)	defensin *(PDF2)	2.54055	0.0445156	1.43332	0.227914	-1.38101	0.326868	-0.952652	0.470982	-4.53838	0.0571657	-3.08384	0.180134	NA	NA	NA	NA	NA	NA	NA	NA	NA	NA	0.500665	-0.556437	0.0585509	-0.486087	3.22081	2.36448	1.28659	2.53218	-0.583509	2.9424	0.156873	1.96778	3.562	2.67476	2.84061	3.25989	1.46339	1.05149	1.38575
Sotub01g005580	Soltu.DM.01G000030	Soltu.DM.01G000030	Glutamate decarboxylase	glutamate decarboxylase/glutamate decarboxylase	13.1.1.1.1 amino acid metabolism.synthesis.central amino acid metabolism.GABA.glutamate decarboxylase | 13.1.1.1 amino acid metabolism.synthesis.central amino acid metabolism.GABA | 13.1.1 amino acid metabolism.synthesis.central amino acid metabolism | 13.1 amino acid metabolism.synthesis | 13 amino acid metabolism	4.1.1.3.1	Amino acid metabolism.glutamate group amino acid biosynthesis.glutamate-derived amino acids.gamma-aminobutyrate (GABA).glutamate decarboxylase *(GAD)	glutamate decarboxylase *(GAD)	-0.276181	0.627307	-0.630216	0.22419	0.265939	0.814858	0.814463	0.398024	1.9494	0.0285759	-0.338332	0.799562	-1.00045	0.440686	-0.0865667	0.939582	0.444893	0.58119	-1.75322	0.0892302	1.13305	0.0956863	6.08527	6.45924	6.19322	6.622	7.29844	6.06405	4.98835	5.94501	5.7786	6.52972	5.13979	5.41089	6.63306	5.62389	5.63943	3.99666	6.28229	4.32897	6.27318
Sotub01g005570	Soltu.DM.01G000040	Soltu.DM.01G000040	Protein XRI1	Protein XRI1/Protein XRI1	35.2 not assigned.unknown | 35 not assigned	35.2	No Mercator4 annotation.no other annotation available	not classified	-0.883919	0.0355955	-1.38906	0.00326066	-1.23959	0.302369	-1.51003	0.24467	-4.63578	0.0138622	-5.17195	0.0230871	NA	NA	NA	NA	NA	NA	NA	NA	NA	NA	4.20806	3.95475	3.58343	4.0375	2.78053	3.39701	2.79397	3.24536	1.77597	3.38144	2.00995	2.83898	3.18209	3.48455	3.3227	1.25706	2.1871	0.970342	0.724832
Sotub01g005560	Soltu.DM.01G000050	Soltu.DM.01G000050	Sodium/hydrogen exchanger Na+ H+ antiporter	sodium proton exchanger, putative (NHX7) (SOS1)	34.14 transport.unspecified cations | 34 transport	24.2.8.1.2 | 26.7.1.2	Solute transport.carrier-mediated transport.CPA superfamily.CPA-1 family.proton:lithium/sodium cation antiporter *(SOS1) | External stimuli response.salinity.SOS (Salt Overly Sensitive) signalling pathway.sodium:proton antiporter *(SOS1)	proton:lithium/sodium cation antiporter *(SOS1) | sodium:proton antiporter *(SOS1)	0.88838	0.0400969	1.0888	0.0101397	-0.644955	0.308406	-0.296024	0.655472	0.593274	0.124678	0.41373	0.356754	0.365931	0.486945	0.474553	0.440616	0.353454	0.489902	0.328756	0.481792	0.386319	0.398303	3.53862	3.82864	3.43409	3.61608	4.18809	4.4309	4.52305	4.84102	5.34639	4.30141	5.21801	3.93205	4.05272	3.95821	3.76793	3.88877	2.93566	4.34918	3.12688
PGSC0003DMG400022766	Soltu.DM.01G000060	Soltu.DM.01G000060	Protein kinase	Protein kinase superfamily protein/Protein kinase superfamily protein/Protein kinase superfamily protein/Protein kinase superfamily protein/Protein kinase superfamily protein	28.99 DNA.unspecified | 28 DNA	18.4.1.27.2 | 23.1.2.6 | 50.2.7	Protein modification.phosphorylation.TKL protein kinase families.MLK protein kinase families.MLK-II protein kinase | Protein translocation.chloroplast.outer envelope TOC translocation system.regulatory kinase *(KOG1) | Enzyme classification.EC_2 transferases.EC_2-7 transferase transferring phosphorus-containing group	MLK-II protein kinase | regulatory kinase component *(KOG1) of outer envelope TOC translocation system | EC_2.7 transferase transferring phosphorus-containing group	0.62624	0.0371239	0.974747	0.00282889	0.16191	0.723345	0.270192	0.532492	0.210585	0.492232	0.61033	0.0625495	-0.373863	0.572902	0.47784	0.462514	0.200546	0.734323	0.72855	0.152843	0.411924	0.418059	4.81012	5.13439	4.73541	5.22997	5.9893	5.46936	5.23279	5.72914	6.05353	5.96913	6.24086	5.53322	4.77478	4.35915	4.70181	4.97425	4.77014	5.04286	4.40737
Sotub01g005530	Soltu.DM.01G000090	Soltu.DM.01G000090	Zinc finger protein	C2H2-like zinc finger protein	27.3.11 RNA.regulation of transcription.C2H2 zinc finger family | 27.3 RNA.regulation of transcription | 27 RNA	15.5.2.1.2	RNA biosynthesis.DNA-binding transcriptional regulation.zinc-coordinating DNA-binding domain.Cys2-His2-related domain.IDD/IDZ-type transcription factor	C2H2 class-IDD/IDZ transcription factor	0.399905	0.349307	-0.147857	0.735372	-0.240438	0.830402	0.122502	0.914213	1.29413	0.0652284	1.41205	0.0494389	0.458842	0.70146	0.700506	0.569169	1.57306	0.074546	0.162754	0.871697	1.44525	0.0966398	1.82712	2.35693	2.29707	2.72508	2.39447	3.25354	2.79397	2.35036	2.14224	2.43032	1.13665	2.7172	2.37438	2.29195	2.75485	3.67805	2.37109	1.60231	3.58216
Sotub01g005500	Soltu.DM.01G000120	Soltu.DM.01G000120	Microtubule associated protein	Microtubule associated protein (MAP65/ASE1) family protein/Microtubule associated protein (MAP65/ASE1) family protein	31.1 cell.organisation | 31 cell	35.2	No Mercator4 annotation.no other annotation available	not classified	0.474322	0.220267	1.03467	0.0104757	-0.498513	0.287513	-0.0361006	0.95139	0.594973	0.113315	-0.0216564	0.966568	0.491352	0.302042	-0.620001	0.394525	0.52764	0.230785	-1.24385	0.0557206	0.0790907	0.864444	3.28064	4.00943	3.28422	3.58656	3.77727	4.05167	4.35211	3.92296	5.40534	4.54729	4.40367	3.9805	4.51761	5.00894	5.15736	4.9067	4.53211	4.02179	4.25244
Sotub01g005480	Soltu.DM.01G000130	Soltu.DM.01G000130	Inositol 1 4 5-trisphosphate 5-phosphatase-like protein	DNAse I-like superfamily protein	28.1 DNA.synthesis/chromatin structure | 28 DNA	27.6.1.5.1 | 50.3.1	Multi-process regulation.phosphoinositide signalling.inositol phosphate metabolism.inositol polyphosphate phosphatase activities.type-I inositol-polyphosphate 5-phosphatase | Enzyme classification.EC_3 hydrolases.EC_3-1 hydrolase acting on ester bond	type-I inositol-polyphosphate 5-phosphatase | EC_3.1 hydrolase acting on ester bond	NA	NA	NA	NA	-3.84645	0.123293	-3.89766	0.118134	-0.782205	0.459016	-4.6754	0.0825799	-0.62235	0.438681	-1.29304	0.367218	-2.09079	0.183784	-0.852752	0.141009	-3.40951	0.105905	NA	NA	NA	NA	NA	NA	NA	NA	NA	NA	NA	NA	4.13274	2.98745	4.44199	4.13532	-0.48712	3.15888	2.54951
Sotub01g005450	Soltu.DM.01G000150	Soltu.DM.01G000150	cDNA clone J065210E11 full insert sequence	dolichol-phosphate mannosyltransferase-related	35.1 not assigned.no ontology | 35 not assigned	18.1.1.2.3	Protein modification.glycosylation.N-linked glycosylation.DPMS dolichol-phosphate-mannose synthase complex.membrane-anchor component *(DPMS3)	membrane-anchor component *(DPMS3) of DPMS dolichol-phosphate-mannose synthase complex	0.797912	0.0330221	0.893897	0.0114337	-0.935321	0.336699	-0.0165173	0.986811	-1.99356	0.0901593	-0.516815	0.520911	-5.84285	0.00794804	-1.37428	0.241407	-0.717066	0.35046	0.00114818	0.99806	-0.926856	0.206927	2.59159	2.42556	1.76511	2.69773	2.63825	3.25354	3.59376	3.21375	3.40128	3.0511	3.23983	3.35402	3.30998	3.54239	3.5561	3.49882	3.18201	3.52842	2.75589
Sotub01g005440	Soltu.DM.01G000160	Soltu.DM.01G000160	Xyloglucan endotransglucosylase/hydrolase 13	xyloglucan endotransglucosylase/hydrolase	10.7 cell wall.modification | 10 cell wall	50.2.4	Enzyme classification.EC_2 transferases.EC_2-4 glycosyltransferase	EC_2.4 glycosyltransferase	-0.824932	0.0428246	-1.02812	0.0106896	-0.348893	0.50109	-0.0192779	0.976347	-0.0948381	0.807411	-0.644443	0.145041	-0.0725367	0.89307	0.30864	0.578659	-0.58005	0.279192	0.211777	0.634472	0.0587546	0.89992	4.58947	4.91562	4.74148	4.91667	4.80257	3.84029	3.46333	3.70539	4.01984	4.23593	3.59559	3.19886	4.70087	4.88308	5.33224	5.00558	5.25508	4.58891	4.04776
Sotub01g005430	Soltu.DM.01G000170	Soltu.DM.01G000170	Zinc finger protein 7	zinc finger protein/zinc finger protein	27.3.11 RNA.regulation of transcription.C2H2 zinc finger family | 27.3 RNA.regulation of transcription | 27 RNA	15.5.2.9	RNA biosynthesis.DNA-binding transcriptional regulation.zinc-coordinating DNA-binding domain.ZFP transcription factor	ZFP transcription factor	0.826211	0.0370139	0.726371	0.0420109	-0.713654	0.246883	0.0090952	0.99017	1.34733	0.00399022	1.78034	0.000513755	0.338359	0.666996	2.12566	0.00608419	1.67857	0.0129743	1.59836	0.0121913	1.38216	0.0315684	3.60848	2.64868	3.01042	3.43745	4.03749	3.88642	4.15166	3.89001	3.69703	4.08139	3.26038	4.46587	4.39317	3.9314	4.45224	4.26613	3.25871	4.09539	3.52313
Sotub01g005390	Soltu.DM.01G000220	Soltu.DM.01G000220	Cytochrome b561	Cytochrome b561/ferric reductase transmembrane protein family/Cytochrome b561/ferric reductase transmembrane protein family/Cytochrome b561/ferric reductase transmembrane protein family	21.2 redox.ascorbate and glutathione | 21 redox	10.4.7	Redox homeostasis.ascorbate-based redox regulation.cyt-b561 electron shuttle hemoprotein *(CYBASC)	cyt-b561 electron shuttle hemoprotein *(CYBASC)	6.13006	0.10445	5.90148	0.0930418	0.280305	0.895106	0.0650725	0.978667	1.95015	0.101971	3.09064	0.0145292	2.33131	0.0560234	2.20609	0.0798028	1.4946	0.182247	2.76509	0.0134814	1.75411	0.10916	-5.01012	-2.46762	-3.52012	-1.30923	5.17144	2.38298	1.23831	2.94528	3.14871	4.52348	2.41	0.957828	3.13968	3.24429	2.54094	4.37009	4.82791	4.63571	1.13285
PGSC0003DMG400022793	Soltu.DM.01G000230	Soltu.DM.01G000230	Cytochrome	Cytochrome b561/ferric reductase transmembrane protein family	21.2 redox.ascorbate and glutathione | 21 redox	10.4.7	Redox homeostasis.ascorbate-based redox regulation.cyt-b561 electron shuttle hemoprotein *(CYBASC)	cyt-b561 electron shuttle hemoprotein *(CYBASC)	NA	NA	NA	NA	-0.0150329	0.988748	0.441645	0.571295	-1.76264	0.0545633	-1.3359	0.155647	NA	NA	NA	NA	NA	NA	NA	NA	NA	NA	NA	NA	NA	NA	NA	NA	NA	NA	NA	NA	NA	NA	2.79085	3.17284	3.41646	3.16132	2.74887	3.36341	3.06614
Sotub01g005370	Soltu.DM.01G000240	Soltu.DM.01G000240	U-box domain-containing protein	ARM repeat superfamily protein	29.5.11.1 protein.degradation.ubiquitin.ubiquitin | 29.5.11 protein.degradation.ubiquitin | 29.5 protein.degradation | 29 protein	19.2.2.10.3.4	Protein homeostasis.ubiquitin-proteasome system.ubiquitin-fold protein conjugation.U-Box E3 ubiquitin ligase activities.group-III.E3 ubiquitin ligase *(PUB20)	E3 ubiquitin ligase	4.02879	0.197198	5.25246	0.0783597	-0.367986	0.954989	-0.106933	0.985946	0.242728	0.924306	3.23899	0.0989779	7.96376	0.107101	10.1521	0.029922	9.91366	0.0242331	4.29828	0.394954	9.64288	0.0277218	-0.357329	0.110139	-0.899089	-0.365791	1.7598	3.95604	4.07813	4.92474	6.02091	2.00828	6.50466	5.01312	-4.96228	1.50419	0.513295	4.8646	1.99871	-4.96228	1.73698
Sotub01g005320	Soltu.DM.01G000290	Soltu.DM.01G000290	Alpha alpha-trehalose-phosphate synthase	UDP-Glycosyltransferase / trehalose-phosphatase family protein/UDP-Glycosyltransferase / trehalose-phosphatase family protein/UDP-Glycosyltransferase / trehalose-phosphatase family protein/UDP-Glycosyltransferase / trehalose-phosphatase family protein	3.2.3 minor CHO metabolism.trehalose.potential TPS/TPP | 3.2 minor CHO metabolism.trehalose | 3 minor CHO metabolism	50.2.4	Enzyme classification.EC_2 transferases.EC_2-4 glycosyltransferase	EC_2.4 glycosyltransferase	1.72076	0.00114616	1.69742	0.000553492	0.496396	0.54965	0.077764	0.941054	0.355016	0.551268	0.779962	0.21801	0.558764	0.33753	0.461667	0.476008	0.0182772	0.975301	0.94779	0.0722586	0.0603669	0.911206	3.97931	4.36091	3.89784	4.5847	6.26462	5.95851	5.8153	5.66826	5.3981	6.72359	5.6189	5.89938	5.86135	5.14351	5.49151	6.39034	6.31297	6.55217	5.69411
Sotub01g005310	Soltu.DM.01G000300	Soltu.DM.01G000300	Necrotic spotted lesions 1 (Fragment)	MAC/Perforin domain-containing protein	35.2 not assigned.unknown | 35 not assigned	35.2	No Mercator4 annotation.no other annotation available	not classified	2.61626	0.127793	4.16225	0.01468	-0.267362	0.79008	-1.04186	0.323872	0.665498	0.425726	1.22129	0.137681	0.482344	0.750116	1.67716	0.183634	1.17743	0.34023	0.0797848	0.96544	0.69856	0.594205	-1.4074	0.564315	-0.195911	0.0347515	1.98815	2.05399	3.43148	2.25007	4.41359	2.19215	4.32783	4.8804	3.02321	2.4209	2.09405	3.13323	1.61696	2.81983	1.35223
Sotub01g005290	Soltu.DM.01G000320	Soltu.DM.01G000320	Carboxyl methyltransferase	S-adenosyl-L-methionine-dependent methyltransferases superfamily protein	26.6 misc.O-methyl transferases | 26 misc	50.2.1	Enzyme classification.EC_2 transferases.EC_2-1 transferase transferring one-carbon group	EC_2.1 transferase transferring one-carbon group	NA	NA	NA	NA	-1.26199	0.25887	-0.694808	0.502119	3.06183	0.000187053	3.26023	0.000158709	2.54235	0.00556838	2.64362	0.0064942	3.01184	0.00070379	2.46754	0.00209395	2.41669	0.00263284	NA	NA	NA	NA	NA	NA	NA	NA	NA	NA	NA	NA	4.73545	3.28722	4.66408	5.18279	2.70842	4.47585	3.69344
Sotub01g005280	Soltu.DM.01G000330	Soltu.DM.01G000330	Carboxyl methyltransferase	S-adenosyl-L-methionine-dependent methyltransferases superfamily protein	26.6 misc.O-methyl transferases | 26 misc	50.2.1	Enzyme classification.EC_2 transferases.EC_2-1 transferase transferring one-carbon group	EC_2.1 transferase transferring one-carbon group	0.552683	0.410034	0.883631	0.130754	NA	NA	NA	NA	NA	NA	NA	NA	NA	NA	NA	NA	NA	NA	NA	NA	NA	NA	0.66707	1.42048	0.869695	0.275762	1.94043	1.93363	0.304827	1.15239	1.19752	1.46742	1.4545	2.65223	NA	NA	NA	NA	NA	NA	NA
Sotub01g005260	Soltu.DM.01G000350	Soltu.DM.01G000350	Aspartokinase	Aspartate kinase family protein/aspartate kinase	13.1.3.6.1.1 amino acid metabolism.synthesis.aspartate family.misc.homoserine.aspartate kinase | 13.1.3.6 amino acid metabolism.synthesis.aspartate family.misc | 13.1.3.6.1 amino acid metabolism.synthesis.aspartate family.misc.homoserine | 13.1.3 amino acid metabolism.synthesis.aspartate family | 13.1 amino acid metabolism.synthesis | 13 amino acid metabolism	4.2.2.1 | 50.2.7	Amino acid metabolism.aspartate group amino acid biosynthesis.aspartate-derived amino acids.aspartate kinase | Enzyme classification.EC_2 transferases.EC_2-7 transferase transferring phosphorus-containing group	aspartate kinase | EC_2.7 transferase transferring phosphorus-containing group	-0.216367	0.358124	-0.0275947	0.906486	-0.437978	0.326488	-0.676613	0.12483	-1.18297	0.00308581	-0.948815	0.0193055	-0.944638	0.062981	-1.24472	0.0412274	-1.33778	0.0108606	-1.54415	0.00227661	-1.94584	0.00138918	6.2615	5.89323	6.15849	5.89952	5.49416	6.0769	5.91272	5.86079	6.2778	6.15664	5.94024	5.72394	5.81897	5.74276	5.70807	5.42413	5.76107	5.12718	5.0542
Sotub01g005250	Soltu.DM.01G000360	Soltu.DM.01G000360	Aspartate-semialdehyde dehydrogenase	semialdehyde dehydrogenase family protein	13.1.3.6.1.2 amino acid metabolism.synthesis.aspartate family.misc.homoserine.aspartate semialdehyde dehydrogenase | 13.1.3.6 amino acid metabolism.synthesis.aspartate family.misc | 13.1.3.6.1 amino acid metabolism.synthesis.aspartate family.misc.homoserine | 13.1.3 amino acid metabolism.synthesis.aspartate family | 13.1 amino acid metabolism.synthesis | 13 amino acid metabolism	4.2.2.2	Amino acid metabolism.aspartate group amino acid biosynthesis.aspartate-derived amino acids.aspartate-semialdehyde dehydrogenase	aspartate-semialdehyde dehydrogenase	-0.963842	0.0204285	-0.845675	0.023532	-0.0327637	0.9763	-0.702626	0.353425	-1.54204	0.0107408	-1.70502	0.0126615	-2.13186	0.000195085	-2.02366	0.000448412	-1.79016	8.20889e-05	-1.69943	3.77226e-05	-2.01232	2.46967e-05	7.1272	6.33985	6.78717	6.24126	5.12685	5.77454	6.01477	5.71604	6.13851	5.22211	6.09694	5.63257	5.83634	6.10737	5.48154	4.82416	6.20445	4.77663	5.16455
Sotub01g005230	Soltu.DM.01G000380	Soltu.DM.01G000380	SEC14 cytosolic factor family protein	Sec14p-like phosphatidylinositol transfer family protein/Sec14p-like phosphatidylinositol transfer family protein	29.3.4.99 protein.targeting.secretory pathway.unspecified | 29.3.4 protein.targeting.secretory pathway | 29.3 protein.targeting | 29 protein	35.2	No Mercator4 annotation.no other annotation available	not classified	0.268162	0.514531	-0.0112197	0.979018	-1.95184	0.172486	-0.530556	0.627356	-1.33137	0.274876	-0.93574	0.485618	-1.47131	0.503607	0.236894	0.842744	-1.05049	0.524348	-0.622832	0.665543	-3.29736	0.195501	4.03619	4.19388	3.90326	4.14266	4.67354	4.42644	3.97878	4.2482	4.2082	5.07306	3.36842	3.54509	3.33275	2.67476	3.40946	3.79624	2.43858	3.49254	2.76865
Sotub01g005220	Soltu.DM.01G000390	Soltu.DM.01G000390	SEC14 cytosolic factor	Sec14p-like phosphatidylinositol transfer family protein	29.3.4.99 protein.targeting.secretory pathway.unspecified | 29.3.4 protein.targeting.secretory pathway | 29.3 protein.targeting | 29 protein	35.2	No Mercator4 annotation.no other annotation available	not classified	-0.855819	0.0188143	-0.913685	0.0075739	NA	NA	NA	NA	NA	NA	NA	NA	NA	NA	NA	NA	NA	NA	NA	NA	NA	NA	3.24599	3.29501	3.77307	3.55643	2.79402	2.03071	2.98162	2.67827	2.20995	2.97287	2.41	2.52734	NA	NA	NA	NA	NA	NA	NA
Sotub01g005120	Soltu.DM.01G000490	Soltu.DM.01G000490	Flavin-binding kelch domain F box protein	flavin-binding, kelch repeat, f box	29.5.11.4.3.2 protein.degradation.ubiquitin.E3.SCF.FBOX | 29.5.11.4.3 protein.degradation.ubiquitin.E3.SCF | 29.5.11.4 protein.degradation.ubiquitin.E3 | 29.5.11 protein.degradation.ubiquitin | 29.5 protein.degradation | 29 protein	26.1.2.3.1	External stimuli response.light.UV-A/blue light.zeitlupe-mediated photoperception.substrate adaptor *(ADO) of SCF E3 ubiquitin ligase	substrate adaptor *(ADO) of SCF E3 ubiquitin ligase	3.65564	0.0313764	4.81957	0.00476691	0.9153	0.352232	0.917587	0.359456	1.33065	0.0191637	2.31598	0.000361399	1.14101	0.224667	2.37754	0.016401	2.10274	0.0176123	2.74013	0.00211266	2.61255	0.00333213	-1.4074	0.041822	-0.195911	0.199812	2.16462	3.34132	4.37462	3.51107	4.2939	3.42617	4.88585	5.32177	2.77984	2.53927	2.69855	3.0949	2.82651	3.25623	4.17305
Sotub01g005100	Soltu.DM.01G000500	Soltu.DM.01G000500	Conserved membrane protein	DYNAMIN-like 1C	35.2 not assigned.unknown | 35 not assigned	13.4.2.6	Cell division.cytokinesis.cell-plate formation.phragmoplastin *(DRP1)	phragmoplastin *(DRP1)	NA	NA	NA	NA	-2.79745	0.00712889	-3.3235	0.00810642	-8.3259	0.00228456	-10.8482	0.00148044	NA	NA	NA	NA	NA	NA	NA	NA	NA	NA	NA	NA	NA	NA	NA	NA	NA	NA	NA	NA	NA	NA	5.66751	5.26015	6.24586	5.44903	1.78196	4.64555	0.37024
Sotub01g005090	Soltu.DM.01G000510	Soltu.DM.01G000510	microtubule associated protein Type 1	microtubule-associated proteins 70-2	31.1 cell.organisation | 31 cell	35.2	No Mercator4 annotation.no other annotation available	not classified	-0.770929	0.00260002	-0.779965	0.00106755	-0.308283	0.491408	-0.529963	0.220842	-1.42616	0.00173275	-2.32514	0.00356764	-4.15433	0.084182	-1.60335	0.0442982	-1.82838	0.0108436	-2.15706	0.00253898	-1.56551	0.00501023	5.25339	5.44164	5.67717	5.20833	4.59483	4.64535	4.6894	4.56445	4.65133	4.62608	4.47571	4.70249	5.28718	5.59855	5.66169	5.60036	5.13814	5.11307	5.35854
Sotub01g005080	Soltu.DM.01G000520	Soltu.DM.01G000520	Ankyrin repeat family protein	Ankyrin repeat family protein/Ankyrin repeat family protein/Ankyrin repeat family protein/Ankyrin repeat family protein/Ankyrin repeat family protein	31.1 cell.organisation | 31 cell	35.2	No Mercator4 annotation.no other annotation available	not classified	1.03221	0.00578868	0.9953	0.0033277	-0.165449	0.771595	-0.113155	0.856171	0.372463	0.316952	0.0125271	0.978553	0.243965	0.617328	0.333169	0.542381	0.583439	0.183761	0.118819	0.798453	0.663479	0.10746	2.31897	3.17256	2.88448	3.00718	4.15189	3.79955	3.61282	3.94237	4.14619	3.83832	3.93286	3.49409	4.5043	4.21097	4.55413	4.87595	4.10352	4.64881	4.19686
Sotub01g005020	Soltu.DM.01G000570	Soltu.DM.01G000570	S-adenosyl-L-methionine carboxyl methyltransferase family protein	S-adenosyl-L-methionine-dependent methyltransferases superfamily protein	26.6 misc.O-methyl transferases | 26 misc	50.2.1	Enzyme classification.EC_2 transferases.EC_2-1 transferase transferring one-carbon group	EC_2.1 transferase transferring one-carbon group	NA	NA	NA	NA	-2.62808	0.041454	-1.77159	0.0708796	-1.58211	0.260113	0.45724	0.679111	-2.01323	0.130549	-6.19884	0.210072	-2.02453	0.112631	-3.10517	0.00154802	-4.3016	0.168442	NA	NA	NA	NA	NA	NA	NA	NA	NA	NA	NA	NA	4.34918	3.35335	4.61625	4.50045	0.820873	4.19251	0.30164
PGSC0003DMG400009730	Soltu.DM.01G000660	Soltu.DM.01G000660	Calcium-binding pollen allergen	EF hand calcium-binding protein family	30.3 signalling.calcium | 30 signalling	27.8.2	Multi-process regulation.calcium-dependent signalling.calcium sensor *(CML)	calcium sensor *(CML)	1.44412	0.0362963	2.05385	0.00290005	-2.25621	0.293295	-0.459832	0.795441	-2.0483	0.33881	2.57466	0.0353957	-1.40487	0.606003	-2.03591	0.544482	1.29758	0.270835	-1.60138	0.355957	1.70516	0.122733	0.171933	0.612215	0.206249	0.275762	1.67488	1.95852	1.73232	1.70053	3.13716	1.70374	2.61532	2.23956	3.01385	2.89056	2.68701	2.45832	1.90637	2.55347	2.48909
PGSC0003DMG400009729	Soltu.DM.01G000670	Soltu.DM.01G000670	SET domain containing protein	Rubisco methyltransferase family protein/Rubisco methyltransferase family protein	35.1.13 not assigned.no ontology.SET domain-containing protein | 35.1 not assigned.no ontology | 35 not assigned	18.11.1.1	Protein modification.methylation.lysine N-methyltransferase activities.SETD-type lysine N-methyltransferase	SETD-type lysine N-methyltransferase	-0.491292	0.0549005	-0.579502	0.0186966	-0.556839	0.626194	-1.40574	0.309629	-2.16334	0.117252	-0.25483	0.817423	NA	NA	NA	NA	NA	NA	NA	NA	NA	NA	3.93104	3.95475	4.06199	3.78803	3.44252	3.42406	3.79908	3.1372	3.42046	3.59889	3.4241	2.98333	3.1568	3.09766	3.04412	2.68166	2.68082	1.84925	1.05163
PGSC0003DMG400009728	Soltu.DM.01G000690	Soltu.DM.01G000690	Nudix hydrolase 17, mitochondrial	nudix hydrolase homolog	23.3.3 nucleotide metabolism.salvage.NUDIX hydrolases | 23.3 nucleotide metabolism.salvage | 23 nucleotide metabolism	35.2	No Mercator4 annotation.no other annotation available	not classified	6.29885	0.413478	7.62601	0.28596	1.5936	0.108699	2.23043	0.0247916	4.37265	7.03371e-05	3.81273	0.00035868	4.75941	0.0580382	5.29553	0.035833	5.26847	0.0253468	4.85434	0.0360547	5.09767	0.0293954	-5.01012	-1.05798	-2.80292	-0.922194	-0.312272	3.90574	7.28856	4.69226	6.55013	1.88554	4.83881	7.26227	4.19205	2.34167	3.63022	4.71783	5.66219	4.86066	6.33241
PGSC0003DMG402009727	Soltu.DM.01G000710	Soltu.DM.01G000710	Calcium ion binding protein	Caleosin-related family protein	33.99 development.unspecified | 33 development	5.8.4	Lipid metabolism.cytoplasmic lipid droplet-associated activities.Caleosin-type peroxygenase *(CLO/PXG)	Caleosin-type peroxygenase	0.927818	0.032891	1.56745	0.00162367	-0.980045	0.133444	-0.87669	0.17374	-0.0712754	0.909189	1.73462	0.00431294	0.172032	0.613192	0.798007	0.0364059	0.549324	0.081341	0.906666	0.00344655	-0.0293889	0.928937	4.95125	5.65819	4.74148	5.41349	7.07363	6.0453	5.64058	5.73286	6.5403	6.91291	6.73128	6.85565	6.54319	6.52463	6.49348	6.89303	5.58423	6.38514	5.06975
Sotub01g005600	Soltu.DM.01G000750	Soltu.DM.01G000750	UBX domain protein 6	plant UBX domain-containing protein	27.3.99 RNA.regulation of transcription.unclassified | 27.3 RNA.regulation of transcription | 27 RNA	35.2	No Mercator4 annotation.no other annotation available	not classified	0.860766	0.0210254	1.28144	0.00150367	-0.125443	0.858926	-0.0913261	0.903763	1.49034	0.00177201	1.96018	0.000228555	1.10339	0.125475	0.469028	0.576979	1.3661	0.041698	0.894993	0.149614	1.24166	0.0489018	3.7263	4.05347	3.68767	3.82642	4.47016	4.60257	5.00287	4.67689	5.52092	4.33698	5.10329	5.46107	4.46018	4.37516	4.36086	4.73038	4.45272	4.59569	4.7215
Sotub01g005610	Soltu.DM.01G000760	Soltu.DM.01G000760	Jasmonate ZIM-domain protein 3	jasmonate-zim-domain protein/jasmonate-zim-domain protein	21.1 redox.thioredoxin | 21 redox	15.6.8.1.3	RNA biosynthesis.transcriptional co-regulation.JAZ-TPR transcriptional repressor complexes.JAZ co-regulator components.co-regulator component *(TIFY6)	co-regulator component *(TIFY6) of JAZ-TPR transcriptional repressor complexes	0.57893	0.118944	1.23474	0.00385697	0.084122	0.90175	0.165164	0.798942	2.60028	7.39163e-06	2.27351	6.03709e-05	0.720017	0.206786	1.26166	0.0494153	2.04133	0.000759721	1.38235	0.00790285	1.4957	0.0048459	5.09204	5.57603	5.09896	5.6795	5.60924	6.26198	6.0519	5.83333	6.31029	6.46511	6.12801	7.50377	6.30013	6.24764	6.6605	5.85952	6.31409	6.27857	6.94767
Sotub01g005620	Soltu.DM.01G000770	Soltu.DM.01G000770	F-box protein family-like protein	Ribonuclease inhibitor	29.5.11.4.3.2 protein.degradation.ubiquitin.E3.SCF.FBOX | 29.5.11.4.3 protein.degradation.ubiquitin.E3.SCF | 29.5.11.4 protein.degradation.ubiquitin.E3 | 29.5.11 protein.degradation.ubiquitin | 29.5 protein.degradation | 29 protein	19.2.2.12.3.3.35	Protein homeostasis.ubiquitin-proteasome system.ubiquitin-fold protein conjugation.CULLIN-based E3 ubiquitin ligase activities.CUL1-based/SCF E3 ubiquitin ligase complexes.F-BOX substrate adaptor component activities.substrate adaptor *(RIFP1)	substrate adaptor *(RIFP1) of SCF E3 ubiquitin ligase complex	-0.439466	0.248239	-0.041718	0.901317	NA	NA	NA	NA	NA	NA	NA	NA	NA	NA	NA	NA	NA	NA	NA	NA	NA	NA	2.80897	2.50383	2.24677	2.0884	2.30311	1.82954	1.83328	1.89904	1.77597	2.79105	2.10388	2.67857	NA	NA	NA	NA	NA	NA	NA
Sotub01g005630	Soltu.DM.01G000780	Soltu.DM.01G000780	Dynein light chain 1 cytoplasmic	Dynein light chain type 1 family protein	31.1 cell.organisation | 31 cell	35.2	No Mercator4 annotation.no other annotation available	not classified	-0.183874	0.711554	-1.13791	0.0420197	0.264978	0.777435	0.175893	0.869753	-1.22385	0.0831045	-2.57674	0.028162	NA	NA	NA	NA	NA	NA	NA	NA	NA	NA	3.28064	2.75918	3.21613	3.32576	2.54562	3.42406	2.90637	2.9324	0.956022	1.18467	2.27517	3.46412	2.23631	3.07824	2.17881	2.89747	2.56478	2.06003	2.99189
Sotub01g005640	Soltu.DM.01G000790	Soltu.DM.01G000790	Cell number regulator 10	PLANT CADMIUM RESISTANCE	35.1 not assigned.no ontology | 35 not assigned	35.2	No Mercator4 annotation.no other annotation available	not classified	4.14539	0.0247516	5.44686	0.00431466	1.95384	0.567527	2.27888	0.492005	6.74064	0.00479332	6.12583	0.00963117	8.55958	0.477956	9.98028	0.40168	10.6526	0.337668	3.20291	0.798231	10.6772	0.340626	1.599	2.04418	0.996876	2.22877	2.75317	6.69396	7.79398	6.12992	7.72498	5.10779	7.32771	8.42949	1.12958	-0.869845	1.54887	2.31561	2.20659	1.87176	4.53238
Sotub01g005660	Soltu.DM.01G000800	Soltu.DM.01G000800	Unknown Protein	Protein of unknown function (DUF677)/Protein of unknown function (DUF677)/Protein of unknown function (DUF677)/Protein of unknown function (DUF677)	27.1 RNA.processing | 27 RNA	35.2	No Mercator4 annotation.no other annotation available	not classified	-0.345143	0.262183	0.818976	0.00596903	0.247333	0.736222	-0.0275141	0.976121	0.423633	0.384867	0.33847	0.540601	0.362546	0.650238	-0.866244	0.651617	0.235497	0.805447	0.392092	0.563761	0.0882851	0.913421	2.80897	2.59008	3.24204	2.68386	2.07908	2.73955	2.67205	2.48	3.46733	3.49075	3.6511	3.96987	3.60003	3.22676	3.84777	3.22482	3.34918	3.53549	3.86965
PGSC0003DMG402032161	Soltu.DM.01G000820	Soltu.DM.01G000820	Iaa-amino acid hydrolase 4	Peptidase M20/M25/M40 family protein	17.2.1 hormone metabolism.auxin.synthesis-degradation | 17.2 hormone metabolism.auxin | 17 hormone metabolism	11.2.3.3	Phytohormone action.auxin.conjugation and degradation.indole-3-acetic acid amidohydrolase *(ILR)	indole-3-acetic acid amidohydrolase *(ILR)	-0.244201	0.409302	0.417277	0.106123	-1.39513	0.0478642	-0.471021	0.399339	-2.01277	0.0137363	-0.582453	0.322199	-3.54534	0.17372	-2.51966	0.327531	-1.60894	0.172462	-1.74108	0.159126	-1.18776	0.16421	3.27205	2.94833	2.91701	2.91518	2.87238	3.08295	2.17851	2.85256	3.46733	3.71758	3.43318	3.09512	3.92869	3.77732	3.90364	4.11151	2.9929	3.89009	1.51257
Sotub01g005690	Soltu.DM.01G000830	Soltu.DM.01G000830	Alcohol dehydrogenase (Fragment)	NAD(P)-binding Rossmann-fold superfamily protein	26.22 misc.short chain dehydrogenase/reductase (SDR) | 26 misc	35.2	No Mercator4 annotation.no other annotation available	not classified	NA	NA	NA	NA	-2.14573	0.0596246	-3.80297	0.0300457	-4.82446	0.040619	-2.42687	0.212646	NA	NA	NA	NA	NA	NA	NA	NA	NA	NA	NA	NA	NA	NA	NA	NA	NA	NA	NA	NA	NA	NA	3.503	4.14715	4.71038	4.63008	1.21658	3.35545	2.40983
Sotub01g005700	Soltu.DM.01G000840	Soltu.DM.01G000840	3 beta-hydroxysteroid dehydrogenase	NAD(P)-binding Rossmann-fold superfamily protein	26.22 misc.short chain dehydrogenase/reductase (SDR) | 26 misc	35.2	No Mercator4 annotation.no other annotation available	not classified	-0.319664	0.529579	-1.02373	0.0686909	-1.33924	0.239736	-3.51772	0.0928824	-3.50658	0.0452116	-2.78089	0.117036	NA	NA	NA	NA	NA	NA	NA	NA	NA	NA	2.02404	1.81777	1.5047	2.12992	1.0676	1.85628	0.561809	2.515	0.600031	0.169576	1.52411	1.15833	3.77647	3.99492	4.56677	4.07752	1.6458	2.68645	4.20627
Sotub01g005710	Soltu.DM.01G000850	Soltu.DM.01G000850	3-phenylpropionate-dihydrodiol/cinnamic acid-dihydrodiol dehydrogenase	NAD(P)-binding Rossmann-fold superfamily protein	26.22 misc.short chain dehydrogenase/reductase (SDR) | 26 misc	35.2	No Mercator4 annotation.no other annotation available	not classified	-0.842283	0.0724105	-1.61208	0.00545011	NA	NA	NA	NA	NA	NA	NA	NA	NA	NA	NA	NA	NA	NA	NA	NA	NA	NA	2.21531	2.97606	2.89541	2.61242	1.91597	2.58829	0.969244	1.70053	1.58519	0.643585	1.74428	0.564646	NA	NA	NA	NA	NA	NA	NA
Sotub01g005740	Soltu.DM.01G000880	Soltu.DM.01G000880	Tetratricopeptide TPR_2 repeat protein	protein containing PDZ domain, a K-box domain, and a TPR region/protein containing PDZ domain, a K-box domain, and a TPR region	35.2 not assigned.unknown | 35 not assigned	1.1.1.4.7	Photosynthesis.photophosphorylation.photosystem II.repair and reassembly cycle.assembly factor *(MET1)	protein involved in PS-II assembly *(MET1)	-1.51813	0.00779476	-2.28319	0.000419053	-1.62333	0.128148	-1.70011	0.122185	-4.66454	0.0315652	-0.696055	0.61557	NA	NA	NA	NA	NA	NA	NA	NA	NA	NA	7.57961	7.48092	6.8552	7.1398	5.92487	6.18893	5.01008	5.86927	4.57207	5.93987	4.78311	4.62334	3.12237	3.84784	3.70072	4.50776	-0.48712	3.93356	2.73002
Sotub01g005750	Soltu.DM.01G000900	Soltu.DM.01G000900	Genomic DNA chromosome 3 P1 clone MRP15	conserved hypothetical protein	35.2 not assigned.unknown | 35 not assigned	35.2	No Mercator4 annotation.no other annotation available	not classified	0.12663	0.778462	-0.326795	0.440208	NA	NA	NA	NA	NA	NA	NA	NA	NA	NA	NA	NA	NA	NA	NA	NA	NA	NA	1.82712	2.17752	1.90141	1.61972	1.96449	1.59571	2.70795	1.95108	1.40434	0.876276	2.48174	1.68554	NA	NA	NA	NA	NA	NA	NA
Sotub01g005760	Soltu.DM.01G000910	Soltu.DM.01G000910	Lysyl-tRNA synthetase	Lysyl-tRNA synthetase, class II	29.1.6 protein.aa activation.lysine-tRNA ligase | 29.1 protein.aa activation | 29 protein	17.2.13	Protein biosynthesis.aminoacyl-tRNA synthetase activities.lysine-tRNA ligase	lysine-tRNA ligase	-1.07154	0.00715847	-1.12428	0.00269993	0.015947	0.985833	0.146726	0.83827	0.0665909	0.894452	-0.254016	0.692868	-0.99106	0.354749	-0.0802762	0.927825	-0.849479	0.437849	-2.14744	0.155651	-0.618249	0.439899	5.40047	5.09068	5.22556	4.84368	4.05999	4.43534	3.39891	4.334	3.86044	4.51315	3.82666	3.83585	2.94656	3.38531	3.93322	3.88316	2.97028	3.6892	3.77161
Sotub01g005770	Soltu.DM.01G000930	Soltu.DM.01G000930	Carboxyl-terminal peptidase	Protein of Unknown Function (DUF239)/Protein of Unknown Function (DUF239)	29.5 protein.degradation | 29 protein	19.4.4.1 | 35.2	Protein homeostasis.proteolysis.glutamic peptidase activities.Neprosin-type prolyl peptidase *(LOTR1) | No Mercator4 annotation.no other annotation available	Neprosin-type prolyl peptidase *(LOTR1) | not classified	-1.41231	0.00379845	-2.23756	0.000138878	-1.36019	0.0168336	-1.59757	0.00619768	-2.62284	0.000173503	-3.31052	0.000682609	-2.15285	0.00378745	-2.97869	0.00329699	-4.33242	0.00615684	-2.53439	0.000317695	-3.763	0.00263932	6.83902	6.89165	7.09502	6.9872	5.77141	5.9051	5.10736	5.3882	3.86744	4.8936	5.08901	5.00534	7.1396	7.05954	7.21577	6.84042	5.10477	6.43514	5.2097
Sotub01g005780	Soltu.DM.01G000940	Soltu.DM.01G000940	Isocitrate dehydrogenase	cytosolic NADP+-dependent isocitrate dehydrogenase/cytosolic NADP+-dependent isocitrate dehydrogenase/cytosolic NADP+-dependent isocitrate dehydrogenase	8.1.4 TCA / organic transformation.TCA.IDH | 8.1 TCA / organic transformation.TCA | 8 TCA / organic transformation	50.1.1	Enzyme classification.EC_1 oxidoreductases.EC_1-1 oxidoreductase acting on CH-OH group of donor	EC_1.1 oxidoreductase acting on CH-OH group of donor	2.72492	0.00089589	2.99641	0.000249753	0.299457	0.54687	0.324227	0.515342	1.05648	0.00599706	0.375332	0.323537	0.058841	0.866649	0.442177	0.22595	0.249666	0.402697	-0.0376951	0.907106	0.163018	0.562981	7.30763	6.85789	7.33159	6.83469	8.7645	9.52938	10.8233	10.0709	10.5162	8.90673	10.4752	10.379	8.10128	8.05316	7.9489	7.42525	8.65386	7.81347	8.50069
Sotub01g005790	Soltu.DM.01G000950	Soltu.DM.01G000950	Unknown Protein	Protein of unknown function (DUF1639)	35.2 not assigned.unknown | 35 not assigned	35.2	No Mercator4 annotation.no other annotation available	not classified	-0.0660518	0.852824	-0.480552	0.138203	0.282085	0.650686	0.743628	0.157663	-0.879909	0.193364	-0.801666	0.31433	-6.34685	0.0323759	-0.171563	0.837766	-2.06852	0.234712	-1.72907	0.268327	-0.465763	0.553572	2.47674	3.33124	3.14468	3.60876	3.34511	3.23329	2.5782	3.06819	2.59469	2.87947	2.49913	2.62539	3.04175	2.77467	3.77884	3.86619	3.44255	4.50856	3.41362
Sotub01g005820	Soltu.DM.01G000970	Soltu.DM.01G000970	5&apos;-adenylylsulfate reductase-like 5	APR-like	21.1 redox.thioredoxin | 21 redox	35.2	No Mercator4 annotation.no other annotation available	not classified	0.607998	0.0121852	0.788388	0.00168628	-0.304999	0.491184	-0.0387545	0.945581	0.115986	0.733996	0.826683	0.0224909	-0.0380016	0.913788	-0.106051	0.790229	-0.0202954	0.95362	0.491213	0.0895696	0.364214	0.195856	4.99103	4.64043	4.71705	4.82168	5.64316	5.26506	5.27827	5.41624	5.50753	5.35912	5.81911	5.63257	6.02872	5.65863	5.89004	6.21379	5.40391	6.27011	5.31352
Sotub01g005840	Soltu.DM.01G000990	Soltu.DM.01G000990	Mitochondrial 2-oxoglutarate/malate carrier protein	Mitochondrial substrate carrier family protein	34.9 transport.metabolite transporters at the mitochondrial membrane | 34 transport	5.1.1.1 | 24.2.13.14	Lipid metabolism.fatty acid metabolism.citrate shuttle.mitochondrial dicarboxylate transporter | Solute transport.carrier-mediated transport.MTCC family.mitochondrial dicarboxylate carrier *(DTC)	mitochondrial dicarboxylate transporter | mitochondrial dicarboxylate carrier *(DTC)	-0.109353	0.627967	-0.294245	0.158551	0.531901	0.125976	0.170394	0.665545	-0.719423	0.010339	-1.71633	8.54053e-06	-0.916194	0.00436467	-1.55915	0.00021856	-1.82428	7.96068e-06	-1.41289	3.48286e-05	-1.73732	6.66293e-06	8.73732	8.25118	8.48648	8.18836	8.33825	8.2376	8.34365	8.30592	8.29468	8.12033	8.07196	7.99465	7.53438	7.80291	7.63199	7.21012	8.23871	7.91894	8.19212
Sotub01g005880	Soltu.DM.01G001020	Soltu.DM.01G001020	Disease resistance protein RPP13 variant	NB-ARC domain-containing disease resistance protein	20.1.2.1 stress.biotic.receptors.CC-NBS-LRR | 20.1.2 stress.biotic.receptors | 20.1 stress.biotic | 20 stress	35.2	No Mercator4 annotation.no other annotation available	not classified	0.0720148	0.897843	-0.253651	0.613835	-0.806173	0.410556	-1.09389	0.304424	-0.506073	0.701806	0.0569086	0.966811	-2.10146	0.479583	0.262114	0.879522	0.258421	0.881652	-0.217754	0.917576	0.547478	0.691675	1.57128	1.7972	1.28968	1.25715	1.02248	2.16508	1.50636	1.57349	0.531117	1.92763	1.98548	0.446982	2.95637	2.55341	2.93137	3.37633	1.39708	2.22654	2.12226
Sotub01g005970	Soltu.DM.01G001100	Soltu.DM.01G001100	Uncharacterized plant-specific domain 01589	Plant protein 1589 of unknown function (A_thal_3526) domain containing protein/Plant protein 1589 of unknown function (A_thal_3526) domain containing protein/Plant protein 1589 of unknown function (A_thal_3526) domain containing protein/Plant protein 1589 of unknown function (A_thal_3526) domain containing protein/Plant protein 1589 of unknown function (A_thal_3526) domain containing protein/Plan…	35.2 not assigned.unknown | 35 not assigned	35.2	No Mercator4 annotation.no other annotation available	not classified	0.835529	0.0020657	0.984122	0.000352351	-0.262058	0.649536	-0.135177	0.837788	0.731962	0.0798431	0.533869	0.240682	-0.603533	0.589325	0.335974	0.653454	0.638855	0.262092	0.728441	0.169582	0.327998	0.573378	3.21048	3.58636	3.35715	3.4942	4.34291	4.06319	4.335	4.25857	4.53295	4.2772	4.3615	4.42367	4.33045	4.3142	4.17526	4.28327	4.05057	3.75125	4.33628
Sotub01g006020	Soltu.DM.01G001160	Soltu.DM.01G001160	Importin beta-3	ARM repeat superfamily protein/ARM repeat superfamily protein	35.1 not assigned.no ontology | 35 not assigned	23.5.2.1.3	Protein translocation.nucleus.nucleocytoplasmic transport.nuclear transport receptor activities.import karyopherin *(IMB3)	nucleocytoplasmic import karyopherin *(IMB3)	0.240453	0.722651	-0.160705	0.807891	NA	NA	NA	NA	NA	NA	NA	NA	NA	NA	NA	NA	NA	NA	NA	NA	NA	NA	0.90777	1.97259	1.56068	1.78478	2.68243	1.46286	0.779862	2.07352	1.10572	2.47358	1.80147	0.178245	NA	NA	NA	NA	NA	NA	NA
Sotub01g006050	Soltu.DM.01G001200	Soltu.DM.01G001200	Disease resistance protein	BTB/POZ domain-containing protein At3g05675	35.2 not assigned.unknown | 35 not assigned	19.2.2.12.4.2.18	Protein homeostasis.ubiquitin-proteasome system.ubiquitin-fold protein conjugation.CULLIN-based E3 ubiquitin ligase activities.CUL3-based E3 ubiquitin ligase complexes.BTB/POZ substrate adaptor component activities.substrate adaptor	substrate adaptor of CUL3-based E3 ubiquitin ligase complex	-0.143766	0.625255	0.148713	0.555785	-0.552423	0.563319	-1.06344	0.307918	-0.40394	0.597124	0.464177	0.501044	NA	NA	NA	NA	NA	NA	NA	NA	NA	NA	2.73593	2.3428	2.4531	2.69773	2.56148	2.36448	2.2533	2.40735	2.45286	3.13432	2.75216	2.40646	2.91673	2.07394	2.78761	2.29884	1.97617	1.73105	2.45791
Sotub01g006060	Soltu.DM.01G001210	Soltu.DM.01G001210	Cytokinin riboside 5&apos;-monophosphate phosphoribohydrolase LOG	Putative lysine decarboxylase family protein/Putative lysine decarboxylase family protein/Putative lysine decarboxylase family protein	13.2.3.5.1 amino acid metabolism.degradation.aspartate family.lysine.lysine decarboxylase | 13.2.3.5 amino acid metabolism.degradation.aspartate family.lysine | 13.2.3 amino acid metabolism.degradation.aspartate family | 13.2 amino acid metabolism.degradation | 13 amino acid metabolism	11.4.1.3	Phytohormone action.cytokinin.biosynthesis.cytokinin phosphoribohydrolase *(LOG)	cytokinin phosphoribohydrolase *(LOG)	2.80669	0.102177	3.42418	0.0352674	-0.990897	0.359358	-1.09719	0.329803	-1.19654	0.254255	0.617123	0.405848	NA	NA	NA	NA	NA	NA	NA	NA	NA	NA	-1.02236	-2.11586	-0.899089	0.119641	-0.0978422	1.74623	3.68664	2.14228	2.04673	1.75138	2.78089	2.94044	3.77647	3.20005	3.19827	3.51343	3.01518	2.40698	2.06132
Sotub01g006070	Soltu.DM.01G001220	Soltu.DM.01G001220	Unknown Protein	calcium ion binding	35.2 not assigned.unknown | 35 not assigned	35.2	No Mercator4 annotation.no other annotation available	not classified	-0.452401	0.240504	-0.673797	0.0717863	-1.32059	0.0174967	-1.04592	0.0478185	-1.96256	0.00175874	-4.4668	0.00442056	-2.20545	0.00905176	-2.6956	0.0263451	-3.33179	0.0183057	-2.00113	0.00342006	-1.94697	0.0036674	5.31529	5.20247	5.24917	5.32017	5.23709	4.87186	4.58227	4.58106	4.54611	5.38011	3.67425	4.77448	6.63077	6.66225	7.01772	6.71018	5.22672	6.49257	5.0749
Sotub01g006080	Soltu.DM.01G001230	Soltu.DM.01G001230	Mutator-like transposase-like protein	MuDR family transposase domain containing protein	28.1.1.7 DNA.synthesis/chromatin structure.retrotransposon/transposase.mutator-like transposase | 28.1.1 DNA.synthesis/chromatin structure.retrotransposon/transposase | 28.1 DNA.synthesis/chromatin structure | 28 DNA	35.2	No Mercator4 annotation.no other annotation available	not classified	-0.508115	0.171671	-1.07622	0.00936433	-1.01424	0.135572	-1.33685	0.0895146	-2.21708	0.0134129	-0.706714	0.238948	NA	NA	NA	NA	NA	NA	NA	NA	NA	NA	4.25674	4.05347	4.30668	4.38483	4.18297	4.01061	3.06702	3.63556	3.35219	3.84383	3.02853	2.45299	3.82009	3.74073	3.75695	3.78424	2.42201	2.43749	3.0135
Sotub01g006160	Soltu.DM.01G001280	Soltu.DM.01G001280	Leucine-rich repeat receptor-like serine/threonine-protein kinase At1g17230	receptor like protein	30.2.99 signalling.receptor kinases.misc | 20.1.2 stress.biotic.receptors | 30.2 signalling.receptor kinases | 20.1 stress.biotic | 20 stress | 30 signalling	35.2	No Mercator4 annotation.no other annotation available	not classified	1.58523	0.0109545	1.29987	0.0167562	NA	NA	NA	NA	NA	NA	NA	NA	NA	NA	NA	NA	NA	NA	NA	NA	NA	NA	2.10362	0.658575	1.56068	1.73183	3.05149	2.92776	2.96688	3.26605	3.68121	2.54291	2.9035	2.09057	NA	NA	NA	NA	NA	NA	NA
Sotub01g006190	Soltu.DM.01G001330	Soltu.DM.01G001330	Pentatricopeptide repeat-containing protein	calmodulin-binding family protein	35.1.27 not assigned.no ontology.tetratricopeptide repeat (TPR) | 35.1 not assigned.no ontology | 35 not assigned	35.2	No Mercator4 annotation.no other annotation available	not classified	-0.67187	0.160677	-1.09735	0.0294571	-0.997052	0.320893	-3.22683	0.054337	0.414977	0.635213	0.051933	0.962259	-2.66563	0.325788	-0.861595	0.53554	-1.31394	0.408583	-0.598586	0.435358	-2.54598	0.236131	2.47674	2.4389	2.78224	2.3391	2.28412	1.95852	0.84579	2.04985	1.40434	1.77463	2.27517	0.318862	3.10484	2.91266	3.05313	4.03765	2.08549	2.89871	2.3601
Sotub01g006200	Soltu.DM.01G001330	Soltu.DM.01G001330	Calmodulin binding protein	calmodulin-binding family protein	30.3 signalling.calcium | 30 signalling	35.2	No Mercator4 annotation.no other annotation available	not classified	1.33687	0.512184	2.27044	0.207713	0.580987	0.811915	1.53021	0.410081	1.30115	0.0944528	1.89101	0.0231388	2.02303	0.464399	4.0554	0.141315	4.36446	0.0877583	1.90007	0.465432	3.40664	0.173688	1.22492	1.91646	1.81199	1.86073	0.772959	3.70711	4.66678	3.26605	5.56898	0.0219891	5.60691	4.94964	1.262	1.10422	0.662052	3.9491	3.84206	-0.180618	3.49268
Sotub01g006210	Soltu.DM.01G001340	Soltu.DM.01G001340	Mak16 protein	MAK16 protein-related/MAK16 protein-related/MAK16 protein-related	27.3.99 RNA.regulation of transcription.unclassified | 27.3 RNA.regulation of transcription | 27 RNA	17.1.2.2.1.17	Protein biosynthesis.ribosome biogenesis.large ribosomal subunit (LSU).LSU processome.pre-60S ribosomal subunit nuclear assembly.assembly factor *(MAK16)	pre-60S ribosomal subunit assembly factor *(MAK16)	-0.525071	0.0488779	-0.631926	0.0150473	0.25109	0.665044	-0.222849	0.720256	-0.271334	0.494585	-1.12138	0.0216192	-0.542258	0.108536	-0.510785	0.167149	-0.930185	0.00795684	-1.0484	0.00148514	-0.852651	0.00731012	6.4078	6.09108	6.37593	6.19311	5.6944	5.67481	5.80083	5.79824	6.11515	5.70448	5.49868	5.21558	5.50161	5.56231	5.36336	5.04129	5.79205	4.83223	5.8236
Sotub01g006220	Soltu.DM.01G001350	Soltu.DM.01G001350	Splicing factor arginine/serine-rich 4	SC35-like splicing factor 30A	27.1.1 RNA.processing.splicing | 27.1 RNA.processing | 27 RNA	16.1.6.2	RNA processing.pre-RNA splicing.spliceosome-associated non-snRNP factor activities.RNA splicing factor *(SCL28/30/33)	RNA splicing factor *(SCL28/30/33)	-0.543371	0.0351233	-0.602244	0.0147175	0.279424	0.491184	0.467552	0.224336	-0.371083	0.195938	-0.649996	0.043889	-0.435875	0.266177	-0.10583	0.819762	-0.36156	0.309457	-0.720077	0.0416289	-0.12412	0.718521	7.59302	7.30719	7.42833	7.32101	6.66857	6.69673	7.11644	6.98499	7.03619	7.00178	6.61246	6.5911	6.91789	7.01427	6.65237	6.53157	7.18154	6.71748	6.98574
Sotub01g006230	Soltu.DM.01G001360	Soltu.DM.01G001360	Glucan endo-1 3-beta-glucosidase 4	O-Glycosyl hydrolases family 17 protein/O-Glycosyl hydrolases family 17 protein/O-Glycosyl hydrolases family 17 protein/O-Glycosyl hydrolases family 17 protein/O-Glycosyl hydrolases family 17 protein/O-Glycosyl hydrolases family 17 protein/O-Glycosyl hydrolases family 17 protein	26.4.1 misc.beta 1,3 glucan hydrolases.glucan endo-1,3-beta-glucosidase | 26.4 misc.beta 1,3 glucan hydrolases | 26 misc	21.7.2.2 | 50.3.2	Cell wall organisation.callose.degradation.beta-1,3 glucanase *(pdBG) | Enzyme classification.EC_3 hydrolases.EC_3-2 glycosylase	beta-1,3 glucanase *(pdBG)) | EC_3.2 glycosylase	-1.48565	0.0019841	-2.22715	0.000136899	-0.587331	0.371966	-0.864143	0.225265	-2.62441	0.0116289	-2.65037	0.0342667	NA	NA	NA	NA	NA	NA	NA	NA	NA	NA	5.41028	5.25056	5.264	4.88064	3.32667	4.12496	3.2847	4.09473	2.79903	3.2383	2.315	3.44889	4.03432	4.3142	3.83215	3.91651	4.22318	3.41799	3.04532
Sotub01g006240	Soltu.DM.01G001370	Soltu.DM.01G001370	Ubiquitin-conjugating enzyme E2 E3	Ubiquitin-conjugating enzyme family protein	29.5.11.3 protein.degradation.ubiquitin.E2 | 29.5.11 protein.degradation.ubiquitin | 29.5 protein.degradation | 29 protein	19.2.2.12.5.3.21.1	Protein homeostasis.ubiquitin-proteasome system.ubiquitin-fold protein conjugation.CULLIN-based E3 ubiquitin ligase activities.CUL4-based E3 ubiquitin ligase complexes.DCAF substrate adaptor component activities.COP10-DET1 substrate adaptor module.component *(COP10)	component *(COP10) of CDDD substrate adaptor module of CUL4-based ubiquitin ligase complex	0.204979	0.302138	0.00991572	0.961092	0.722443	0.328666	0.509211	0.542039	1.67068	0.00303782	2.41182	0.000107985	1.79142	0.0448879	1.28151	0.189112	2.09553	0.0131211	1.67511	0.0367304	1.83024	0.0254671	4.25238	3.90273	4.02764	3.85146	4.14138	4.43976	4.05044	4.21134	3.88135	4.06263	3.93286	4.18269	2.65291	1.86313	3.14869	3.22482	3.54564	3.97054	3.36402
PGSC0003DMG400032226	Soltu.DM.01G001450	Soltu.DM.01G001450	Neutral amino acid transport protein	Amino acid permease family protein/Amino acid permease family protein	34.3 transport.amino acids | 34 transport	24.2.3.5.1	Solute transport.carrier-mediated transport.APC superfamily.APC family.amino acid transporter *(LAT)	amino acid transporter *(LAT)	0.704017	0.0143664	1.31149	0.000234733	-1.14237	0.170409	-2.03948	0.0592627	-2.71602	0.029228	-0.330151	0.705992	NA	NA	NA	NA	NA	NA	NA	NA	NA	NA	2.93397	3.63354	3.2925	3.20469	4.15189	3.83358	3.80738	4.1005	4.61849	4.32522	4.75805	4.64019	3.63709	2.81043	3.71782	3.28565	2.85149	3.29007	0.874032
Sotub01g006290	Soltu.DM.01G001460	Soltu.DM.01G001460	Acid phosphatase/vanadium-dependent haloperoxidase related	Acid phosphatase/vanadium-dependent haloperoxidase-related protein	35.2 not assigned.unknown | 35 not assigned	35.2	No Mercator4 annotation.no other annotation available	not classified	0.406378	0.250314	0.503654	0.130501	-1.63587	0.372019	0.0467662	0.979151	-0.88686	0.474728	0.262336	0.825302	NA	NA	NA	NA	NA	NA	NA	NA	NA	NA	4.32888	3.76649	4.01267	3.94166	4.47854	4.29582	4.45603	4.43795	5.0588	4.78619	4.62576	3.60125	1.46799	1.35077	2.60361	2.7936	1.29151	2.09873	-4.96228
Sotub01g006300	Soltu.DM.01G001470	Soltu.DM.01G001470	Amino acid permease (Fragment)	Amino acid permease family protein	34.3 transport.amino acids | 34 transport	24.2.3.5.1	Solute transport.carrier-mediated transport.APC superfamily.APC family.amino acid transporter *(LAT)	amino acid transporter *(LAT)	1.13807	0.00339971	1.98591	7.20176e-05	-1.25913	0.0404274	-1.42616	0.0279036	1.72569	0.00891214	1.5875	0.0232137	0.193384	0.877756	2.01712	0.0172974	1.78855	0.0206874	1.98594	0.00834075	1.73896	0.0211887	3.63551	3.65085	3.13549	3.594	4.90244	4.3296	5.06647	4.27907	5.69246	5.19652	5.6029	5.45917	4.94205	5.16899	4.60097	4.40576	3.23991	4.6969	3.89315
Sotub01g006310	Soltu.DM.01G001480	Soltu.DM.01G001480	Unknown Protein	Lipase/lipooxygenase, PLAT/LH2 family protein	35.2 not assigned.unknown | 35 not assigned	35.2	No Mercator4 annotation.no other annotation available	not classified	2.01121	0.00106277	2.40206	0.000162515	0.0437966	0.985833	-3.20087	0.165267	3.55565	0.0123272	3.95075	0.00645053	2.11403	0.441054	2.7433	0.307691	2.82065	0.240951	2.27043	0.385654	2.91651	0.217437	2.50632	2.29957	1.74108	2.17028	4.42321	3.92481	4.51294	3.91643	4.92082	4.20204	5.10897	4.11196	0.777965	1.06529	0.708414	1.53988	1.36274	0.927989	0.776299
Sotub01g006330	Soltu.DM.01G001500	Soltu.DM.01G001500	Serine/threonine-protein phosphatase	protein phosphatase 2A-4/protein phosphatase 2A-4/protein phosphatase 2A-4	29.4 protein.postranslational modification | 29 protein	13.4.1.2.3.1 | 18.5.1.1.2.5 | 50.3.1	Cell division.cytokinesis.preprophase microtubule organization.TON1-TRM-PP2A (TTP) preprophase band formation complex.PP2A-phosphatase subcomplex.catalytic component *(PP2A-C) | Protein modification.dephosphorylation.protein serine/threonine phosphatase families.PPP Fe-Zn-dependent phosphatase families.PP2A-class phosphatase complexes.catalytic component C | Enzyme classification.EC_3 hydrolases.…	catalytic component *(PP2A-phosphatase) of TTP preprophase band formation complex | catalytic component C of PP2A phosphatase complexes | EC_3.1 hydrolase acting on ester bond	0.269253	0.348032	0.318334	0.236178	0.337145	0.408201	0.100313	0.841607	1.21544	0.000527944	-0.0524573	0.885209	0.0952062	0.843578	-0.0770891	0.890708	-0.366698	0.401612	-0.455992	0.264322	0.0625518	0.882499	4.97789	4.95331	5.09896	4.6856	4.90866	4.86529	5.68628	5.33043	5.50529	4.77182	5.45033	5.25332	5.67198	5.68776	5.7166	5.5935	5.92006	6.34446	6.37372
Sotub01g006340	Soltu.DM.01G001520	Soltu.DM.01G001520	ATP dependent RNA helicase	P-loop containing nucleoside triphosphate hydrolases superfamily protein/P-loop containing nucleoside triphosphate hydrolases superfamily protein	27.1.2 RNA.processing.RNA helicase | 27.1 RNA.processing | 27 RNA	22.4.4.2	Vesicle trafficking.exocytic trafficking.cross-kingdom extracellular vesicle trafficking.sRNA cargo-loading helicase *(RH11/37)	sRNA cargo-loading helicase *(RH11/37) of extracellular vesicle trafficking	0.30076	0.403049	0.866085	0.0219038	-0.282104	0.708062	-0.34277	0.651766	-0.548484	0.295836	-0.358847	0.535421	-0.919841	0.117688	-0.693587	0.257957	-0.102668	0.841404	-0.159883	0.732254	-0.558574	0.223413	5.13054	5.22383	5.50418	5.17152	5.49209	5.34981	5.96743	5.41624	6.11515	5.22	6.79515	6.33577	5.47457	5.52872	5.59847	5.10536	5.87813	5.2375	4.91475
Sotub01g006350	Soltu.DM.01G001530	Soltu.DM.01G001530	Kelch-like protein 21	Galactose oxidase/kelch repeat superfamily protein/Galactose oxidase/kelch repeat superfamily protein	29.5.11.4.3.2 protein.degradation.ubiquitin.E3.SCF.FBOX | 29.5.11.4.3 protein.degradation.ubiquitin.E3.SCF | 29.5.11.4 protein.degradation.ubiquitin.E3 | 29.5.11 protein.degradation.ubiquitin | 29.5 protein.degradation | 29 protein	9.2.1.1.3	Secondary metabolism.phenolics.p-coumaroyl-CoA biosynthesis.phenylalanine ammonia lyase activity.substrate adaptor of SCF E3 ubiquitin ligase *(SAGL1)	substrate(PAL) adaptor of SCF E3 ubiquitin ligase *(SAGL1)	0.00823469	0.990197	0.801341	0.129835	-0.400408	0.585179	-0.11862	0.889616	0.393549	0.496935	0.227298	0.729309	-0.754475	0.249859	-0.46173	0.529394	-0.734894	0.252531	-0.534524	0.232369	-0.113747	0.787371	2.10362	2.09564	2.58041	1.18019	2.37665	0.969989	2.41405	2.38861	3.09003	2.43032	3.74155	2.12929	4.13706	3.6776	4.10768	3.36832	3.23991	4.14246	3.88731
Sotub01g006360	Soltu.DM.01G001540	Soltu.DM.01G001540	POT family domain containing protein expressed	Protein of unknown function, DUF538	35.2 not assigned.unknown | 35 not assigned	35.2	No Mercator4 annotation.no other annotation available	not classified	0.149054	0.78319	-0.209192	0.66832	-0.118592	0.888176	-0.771658	0.363822	-1.37304	0.0539874	-1.20626	0.143045	NA	NA	NA	NA	NA	NA	NA	NA	NA	NA	4.61685	4.96719	3.98736	5.17896	5.00167	5.4097	4.14512	4.77399	3.58249	5.33	4.06135	4.89733	2.57867	3.29565	2.70998	3.25989	2.86382	2.32774	2.57879
Sotub01g006370	Soltu.DM.01G001550	Soltu.DM.01G001550	Non-specific lipid-transfer protein	Bifunctional inhibitor/lipid-transfer protein/seed storage 2S albumin superfamily protein	11.6 lipid metabolism.lipid transfer proteins etc | 26.21 misc.protease inhibitor/seed storage/lipid transfer protein (LTP) family protein | 11 lipid metabolism | 26 misc	21.4.1.1.3	Cell wall organisation.cell wall proteins.hydroxyproline-rich glycoprotein activities.arabinogalactan-protein activities.Xylogen-type arabinogalactan protein *(XYP/XYLP)	arabinogalactan protein *(Xylogen)	-0.907456	0.0570198	-1.74944	0.00223293	-5.71807	0.072327	-4.41019	0.117006	-3.53408	0.0738327	-6.99945	0.0152817	NA	NA	NA	NA	NA	NA	NA	NA	NA	NA	4.74336	4.57546	5.26611	5.1132	4.75854	3.93739	3.40984	3.90987	2.16517	4.00483	3.02853	3.35402	3.42038	2.30871	3.04412	-0.160423	-4.96228	1.09042	-4.96228
Sotub01g006380	Soltu.DM.01G001560	Soltu.DM.01G001560	GPI mannosyltransferase 2	transferases, transferring hexosyl groups/transferases, transferring hexosyl groups/transferases, transferring hexosyl groups	35.2 not assigned.unknown | 35 not assigned	18.3.1.1.4	Protein modification.lipidation.glycophosphatidylinositol (GPI) anchor addition.GPI pre-assembly.mannosyltransferase-II *(PIG-V)	mannosyltransferase-II *(PIG-V)	0.11893	0.702254	0.494841	0.0723969	-0.142676	0.838206	-0.320452	0.642282	-1.47156	0.0655407	-0.275921	0.694267	NA	NA	NA	NA	NA	NA	NA	NA	NA	NA	2.36814	2.42556	2.31345	2.5678	2.63825	2.72511	2.79397	2.00131	2.56052	2.8024	3.06402	3.18973	3.48279	3.09766	3.43725	2.94134	3.11139	2.78466	3.44577
Sotub01g006390	Soltu.DM.01G001570	Soltu.DM.01G001570	Branchpoint-bridging protein	RNA-binding KH domain-containing protein/RNA-binding KH domain-containing protein/RNA-binding KH domain-containing protein	35.2 not assigned.unknown | 35 not assigned	35.2	No Mercator4 annotation.no other annotation available	not classified	-0.135449	0.678551	-0.110046	0.712548	-0.217715	0.668303	-0.453065	0.371207	-1.46262	0.00352999	-0.948781	0.0288884	-1.3182	0.161256	-0.981305	0.274094	-1.52192	0.107655	-0.825622	0.145013	-1.16684	0.149706	3.93648	4.10878	4.43577	3.67337	4.19827	3.45937	3.64095	4.3043	4.03236	4.06735	4.16304	3.47918	4.07989	4.33071	3.96698	3.3843	4.04517	3.72675	3.11694
Sotub01g006400	Soltu.DM.01G001580	Soltu.DM.01G001580	At3g32930-like protein (Fragment)	conserved hypothetical protein	35.2 not assigned.unknown | 35 not assigned	35.2	No Mercator4 annotation.no other annotation available	not classified	0.114329	0.842903	-0.529814	0.288553	0.784038	0.253181	0.374296	0.636866	-0.0806185	0.892507	1.54206	0.00676644	-0.0473315	0.940067	0.723667	0.228856	0.846382	0.0958661	1.07094	0.0256653	0.517863	0.274897	5.78991	5.26374	5.08709	5.77909	6.3146	5.72463	5.14713	5.21013	3.90197	5.95521	4.53171	5.41872	4.59812	4.0408	4.18349	4.63008	4.70653	6.03719	5.13281
Sotub01g006420	Soltu.DM.01G001590	Soltu.DM.01G001590	E3 ubiquitin-protein ligase BRE1-like 2	histone mono-ubiquitination	29.5.11.4.2 protein.degradation.ubiquitin.E3.RING | 29.5.11.4 protein.degradation.ubiquitin.E3 | 29.5.11 protein.degradation.ubiquitin | 29.5 protein.degradation | 29 protein	19.2.2.8.2.3	Protein homeostasis.ubiquitin-proteasome system.ubiquitin-fold protein conjugation.RING E3 ubiquitin ligase activities.RING-HC-class.E3 ubiquitin ligase *(HUB)	E3 ubiquitin ligase *(HUB)	-0.489353	0.282799	0.109337	0.770576	-2.25145	0.187273	0.270703	0.836881	0.171676	0.845543	0.935389	0.237834	-2.45252	0.299695	0.299407	0.756441	0.276416	0.767972	-0.19734	0.804863	-0.334419	0.729659	1.57128	2.51647	3.02044	2.10931	1.98815	1.53081	2.09964	1.73062	2.64448	2.00828	2.75216	2.39061	2.6408	1.86313	2.40679	2.73249	1.25453	1.91578	2.40983
Sotub01g006410	Soltu.DM.01G001590	Soltu.DM.01G001590	E3 ubiquitin-protein ligase Bre1	histone mono-ubiquitination	29.5.11.4.2 protein.degradation.ubiquitin.E3.RING | 29.5.11.4 protein.degradation.ubiquitin.E3 | 29.5.11 protein.degradation.ubiquitin | 29.5 protein.degradation | 29 protein	19.2.2.8.2.3	Protein homeostasis.ubiquitin-proteasome system.ubiquitin-fold protein conjugation.RING E3 ubiquitin ligase activities.RING-HC-class.E3 ubiquitin ligase *(HUB)	E3 ubiquitin ligase *(HUB)	0.117936	0.62029	0.156211	0.464157	0.394648	0.507742	0.506789	0.38031	-0.1027	0.816416	0.636544	0.125494	-0.378079	0.735753	-3.6218	0.234279	0.447092	0.542569	-0.0530614	0.940671	0.388612	0.559571	3.049	3.54993	3.31709	3.47821	3.78404	3.45062	3.21156	3.39376	3.50375	3.32745	3.61964	3.58742	3.24745	3.09766	3.30018	3.6185	3.92676	3.9389	2.86689
Sotub01g006430	Soltu.DM.01G001600	Soltu.DM.01G001600	Plant viral-response family protein	Family of unknown function (DUF716)	20.1.7.6 stress.biotic.PR-proteins.PR6 (proteinase inhibitors) | 20.1.7 stress.biotic.PR-proteins | 20.1 stress.biotic | 20 stress	35.2	No Mercator4 annotation.no other annotation available	not classified	7.91685	0.250633	8.70445	0.177997	1.25599	0.212161	1.5832	0.108164	4.64135	1.15041e-05	5.18543	8.29705e-06	4.63138	0.000539133	5.81369	0.00018258	5.64805	3.11506e-05	5.14629	4.28892e-05	5.31295	3.39509e-05	-2.29328	-3.62682	-5.01012	-2.6878	1.58464	4.3719	6.7004	5.22606	6.11221	1.2852	6.85631	6.63127	5.03984	4.93259	4.10335	4.79756	6.48545	6.10053	6.56054
Sotub01g006440	Soltu.DM.01G001610	Soltu.DM.01G001610	Disease resistance response protein	Disease resistance-responsive (dirigent-like protein) family protein	20.1.2 stress.biotic.receptors | 20.1 stress.biotic | 20 stress	35.2	No Mercator4 annotation.no other annotation available	not classified	-0.917852	0.237218	-1.04711	0.15987	-1.21946	0.131673	-1.06944	0.173263	-5.95997	0.00387132	-2.25388	0.0466967	NA	NA	NA	NA	NA	NA	NA	NA	NA	NA	1.91797	1.91646	1.41644	2.5977	2.16462	0.215515	1.92764	-0.118035	0.382552	2.60906	0.241971	0.0224276	4.18372	4.66931	4.25941	2.99436	2.92393	3.96007	1.38575
Sotub01g006460	Soltu.DM.01G001620	Soltu.DM.01G001620	rRNA processing protein Ebp2	rRNA processing protein-related/rRNA processing protein-related	29.2.2.3.99 protein.synthesis.ribosome biogenesis.pre-rRNA processing and modifications.misc | 29.2.2.3 protein.synthesis.ribosome biogenesis.pre-rRNA processing and modifications | 29.2.2 protein.synthesis.ribosome biogenesis | 29.2 protein.synthesis | 29 protein	17.1.2.2.1.3.4	Protein biosynthesis.ribosome biogenesis.large ribosomal subunit (LSU).LSU processome.pre-60S ribosomal subunit nuclear assembly.PWP1 assembly complex.component *(EBP2)	pre-60S ribosomal subunit assembly factor *(EBP2)	-1.15541	0.0134049	-1.09162	0.00888714	-1.03055	0.433282	-0.308852	0.817172	-3.59811	0.00847547	-2.73667	0.0199427	NA	NA	NA	NA	NA	NA	NA	NA	NA	NA	4.87676	3.97779	4.73237	3.86995	2.57716	3.60835	3.1079	3.54533	3.60781	3.44077	2.92939	3.11455	3.3252	3.84784	3.16541	2.11952	3.15217	0.221247	2.81861
Sotub01g006470	Soltu.DM.01G001630	Soltu.DM.01G001630	Cytosine-specific methyltransferase	chromomethylase	27.3.46 RNA.regulation of transcription.DNA methyltransferases | 27.3 RNA.regulation of transcription | 27 RNA	12.5.2.4	Chromatin organisation.epigenetic state regulation.RNA-independent DNA methylation.DNA chromomethylase *(CMT)	DNA chromomethylase *(CMT)	-1.31694	0.00818663	-2.88846	0.000703984	NA	NA	NA	NA	NA	NA	NA	NA	NA	NA	NA	NA	NA	NA	NA	NA	NA	NA	3.03891	3.0648	3.48561	2.82957	1.78703	2.26822	0.84579	2.07352	-0.927038	0.483521	0.156873	0.914154	NA	NA	NA	NA	NA	NA	NA
Sotub01g006490	Soltu.DM.01G001640	Soltu.DM.01G001640	PP2A regulatory subunit TAP46	2A phosphatase associated protein of 46 kD/2A phosphatase associated protein of 46 kD	29.4 protein.postranslational modification | 29 protein	27.10.2.3	Multi-process regulation.TOR (Target Of Rapamycin) signalling.TOR kinase substrates.TOR-dependent regulatory protein *(TAP46) of protein phosphatase complex	TOR-dependent regulatory protein *(TAP46) of protein phosphatase complex	0.546349	0.0481332	0.511218	0.0445648	-0.235593	0.618822	-0.258883	0.592656	0.525194	0.107091	0.570537	0.109787	0.54615	0.118332	0.738374	0.0581613	0.327945	0.30267	0.320174	0.284162	0.715448	0.0211754	5.56414	5.34749	5.54638	5.34242	5.50034	6.10921	6.28662	6.07821	6.26989	5.61555	5.90968	6.03809	5.58457	5.5553	5.7885	5.40075	5.32139	5.42999	4.91187
PGSC0003DMG400032142	Soltu.DM.01G001650	Soltu.DM.01G001650	Casein kinase	Protein kinase family protein	29.4 protein.postranslational modification | 29 protein	12.3.3.2 | 18.4.2.2 | 50.2.7	Chromatin organisation.post-translational histone modification.histone phosphorylation.protein kinase *(MLK) | Protein modification.phosphorylation.CK protein kinase families.MLK protein kinase | Enzyme classification.EC_2 transferases.EC_2-7 transferase transferring phosphorus-containing group	protein kinase *(MLK) | MLK protein kinase | EC_2.7 transferase transferring phosphorus-containing group	0.67032	0.0543308	1.33226	0.00141896	0.143891	0.69444	0.238705	0.491245	1.42281	1.52231e-05	1.01047	0.000874334	0.875403	0.00641226	0.95201	0.0069708	1.12882	0.000439345	0.607749	0.0188817	0.815985	0.00298547	5.66759	5.96301	5.90778	5.75109	6.39313	6.09244	6.89299	6.5724	7.39912	6.40214	7.66037	7.11633	7.01903	7.06756	7.07745	7.00514	7.34051	7.2549	7.18158
Sotub01g006510	Soltu.DM.01G001660	Soltu.DM.01G001660	Homology to unknown gene	DnaJ/Hsp40 cysteine-rich domain superfamily protein/DnaJ/Hsp40 cysteine-rich domain superfamily protein	29.6 protein.folding | 29 protein	1.1.4.3.7	Photosynthesis.photophosphorylation.photosystem I.assembly and maintenance.assembly factor *(PSA2)	protein involved in PS-I assembly *(PSA2)	-1.15787	0.0169796	-1.62239	0.00166801	0.430593	0.625604	-0.250022	0.833646	-1.33541	0.165428	-1.12175	0.244564	-0.129163	0.876337	0.303695	0.699018	-0.783008	0.457052	-0.697918	0.382933	-2.74945	0.19997	6.45218	5.96647	5.88329	5.87835	5.26157	4.97609	4.45603	4.8479	3.57395	5.32016	4.31807	4.44301	2.52696	3.10728	3.61813	4.42906	3.03712	4.46479	4.13905
Sotub01g006520	Soltu.DM.01G001670	Soltu.DM.01G001670	CDT1-like protein b	homolog of yeast CDT1 A	28.1 DNA.synthesis/chromatin structure | 28 DNA	13.1.1.3	Cell division.DNA replication.preinitiation.helicase auxiliary factor *(CDT1)	helicase auxiliary factor *(CDT1)	-1.32263	0.0100209	-2.21279	0.00119329	NA	NA	NA	NA	NA	NA	NA	NA	NA	NA	NA	NA	NA	NA	NA	NA	NA	NA	2.80897	2.98518	2.96965	2.35669	0.826436	2.03071	0.969244	1.97641	0.0297609	0.643585	0.322329	1.15833	NA	NA	NA	NA	NA	NA	NA
Sotub01g006530	Soltu.DM.01G001680	Soltu.DM.01G001680	Cation-efflux pump FieF	Cation efflux family protein/Cation efflux family protein	34.12 transport.metal | 34 transport	24.2.9.2.2 | 25.5.5.2	Solute transport.carrier-mediated transport.CDF superfamily.CDF family.manganese cation transporter *(Mn-CDF) | Nutrient uptake.micronutrient homeostasis.manganese.manganese cation transporter *(Mn-CDF)	manganese cation transporter *(Mn-CDF) | manganese cation transporter *(Mn-CDF)	2.089	0.00151863	2.27994	0.000424072	-0.970409	0.0847621	-0.769728	0.154169	-1.77162	0.00577621	-1.07809	0.0598678	-3.80863	0.133074	-1.52452	0.0898797	-0.890819	0.100204	-2.85625	0.0925666	-1.9132	0.037253	3.44242	3.12382	3.31709	3.404	5.08083	5.20132	5.57891	5.76046	6.17001	4.78333	6.39513	5.00273	4.44981	4.42598	4.22793	4.20446	2.9121	3.66362	3.88145
PGSC0003DMG400032190	Soltu.DM.01G001690	Soltu.DM.01G001690	Acidic ribosomal protein P1a	60S acidic ribosomal protein family	29.2.1.2.2.81 protein.synthesis.ribosomal protein.eukaryotic.60S subunit.P1 | 29.2.1.2.2 protein.synthesis.ribosomal protein.eukaryotic.60S subunit | 29.2.1.2 protein.synthesis.ribosomal protein.eukaryotic | 29.2.1 protein.synthesis.ribosomal protein | 29.2 protein.synthesis | 29 protein	17.1.2.1.46	Protein biosynthesis.ribosome biogenesis.large ribosomal subunit (LSU).LSU proteome.component *(RPP1)	component *(RPP1) of large ribosomal-subunit (LSU) proteome	-0.454299	0.230287	-1.11086	0.00688175	0.578463	0.245901	0.369157	0.477013	-1.08182	0.00720312	-2.41756	8.50862e-06	-1.26452	0.0236061	-2.14673	0.00186925	-2.34634	0.000180212	-2.01962	0.000302027	-1.76358	0.000949444	9.68061	8.62586	9.24032	8.90373	8.48967	9.01868	8.61844	8.51755	8.1896	8.35721	7.30872	8.18008	8.17268	8.57645	7.98348	7.95066	9.01387	8.04968	8.60934
Sotub01g006580	Soltu.DM.01G001720	Soltu.DM.01G001720	rRNA processing protein Ebp2	RNA-binding KH domain-containing protein/rRNA processing protein-related	29.2.2.3.99 protein.synthesis.ribosome biogenesis.pre-rRNA processing and modifications.misc | 29.2.2.3 protein.synthesis.ribosome biogenesis.pre-rRNA processing and modifications | 29.2.2 protein.synthesis.ribosome biogenesis | 29.2 protein.synthesis | 29 protein	17.1.2.2.1.3.4 | 35.2	Protein biosynthesis.ribosome biogenesis.large ribosomal subunit (LSU).LSU processome.pre-60S ribosomal subunit nuclear assembly.PWP1 assembly complex.component *(EBP2) | No Mercator4 annotation.no other annotation available	pre-60S ribosomal subunit assembly factor *(EBP2) | not classified	-1.02292	0.0446007	-1.09396	0.0228118	-0.648299	0.489895	-0.85121	0.388434	-2.71856	0.00955475	-2.88815	0.00871692	-2.7643	0.0136867	-2.82377	0.0843085	-5.92882	0.0583654	-2.97338	0.00736152	-4.23093	0.0497936	6.19038	5.03685	5.92787	4.9974	3.70772	4.82187	4.99926	4.55607	5.09804	4.46037	3.9456	4.28482	5.10521	5.02171	4.67871	2.9521	4.43217	3.01455	4.02134
Sotub01g006590	Soltu.DM.01G001730	Soltu.DM.01G001730	GTP-binding protein YqeH	P-loop containing nucleoside triphosphate hydrolases superfamily protein	26.3.5 misc.gluco-, galacto- and mannosidases.glycosyl hydrolase family 5 | 26.3 misc.gluco-, galacto- and mannosidases | 26 misc	35.2	No Mercator4 annotation.no other annotation available	not classified	-0.391089	0.421592	0.27875	0.484525	-0.0457263	0.983664	-2.19401	0.323243	-4.70027	0.0212444	-2.17737	0.0834896	NA	NA	NA	NA	NA	NA	NA	NA	NA	NA	2.72339	2.46522	3.48561	1.90923	2.35862	2.0769	2.04455	2.53218	3.10196	3.01252	3.4422	2.23956	2.55304	2.62208	2.00398	1.82388	2.78821	1.20126	1.48189
Sotub01g006610	Soltu.DM.01G001760	Soltu.DM.01G001760	Non-structural maintenance of chromosomes element 1 homolog	embryo defective	35.2 not assigned.unknown | 35 not assigned	14.4.5.2.2	DNA damage response.homologous recombination repair (HR).Smc5-Smc6 complex.NSE1-NSE3-NSE4 subcomplex.E3 ubiquitin ligase component *(NSE1)	E3 ubiquitin ligase component *(NSE1) of homologous recombination repair Smc5-Smc6 complex	-1.12999	0.0794929	-2.55149	0.0111682	NA	NA	NA	NA	NA	NA	NA	NA	NA	NA	NA	NA	NA	NA	NA	NA	NA	NA	3.02876	2.12895	2.58041	2.3391	1.42045	1.65782	0.48113	1.78897	-3.29715	0.693223	0.668161	1.19529	NA	NA	NA	NA	NA	NA	NA
Sotub01g006620	Soltu.DM.01G001770	Soltu.DM.01G001770	Histone-lysine N-methyltransferase	histone-lysine N-methyltransferase ASHH3/histone-lysine N-methyltransferase ASHH3	27.3.69 RNA.regulation of transcription.SET-domain transcriptional regulator family | 27.3 RNA.regulation of transcription | 27 RNA	12.3.1.1.3 | 50.2.1	Chromatin organisation.post-translational histone modification.histone methylation.lysine methylation.class-II histone methyltransferase *(ASHH1) | Enzyme classification.EC_2 transferases.EC_2-1 transferase transferring one-carbon group	class-II histone methyltransferase *(ASHH1) | EC_2.1 transferase transferring one-carbon group	-0.972495	0.00971859	-0.800013	0.0102681	-0.10455	0.945077	-0.157407	0.915212	0.498839	0.510354	0.496398	0.577497	-0.959703	0.379339	-0.675819	0.599549	-0.0903896	0.920453	-1.37137	0.145115	-1.4829	0.175002	3.35569	3.35255	3.51424	3.19494	2.34035	2.9151	1.69703	2.46218	2.25338	2.4593	2.61532	2.86215	2.32981	2.4054	2.69855	2.34856	2.56478	1.57512	2.93641
Sotub01g006630	Soltu.DM.01G001790	Soltu.DM.01G001790	Cysteine protease	Peptidase family C54 protein/Peptidase family C54 protein/Peptidase family C54 protein	29.5.2 protein.degradation.autophagy | 29.5 protein.degradation | 29 protein	19.3.3.4.2	Protein homeostasis.autophagy.phagophore expansion.ATG8-phosphatidylethanolamine conjugation system.ATG8-maturation peptidase *(ATG4)	autophagosome ATG8-maturation peptidase *(ATG4)	0.905338	0.00181172	1.38689	8.30034e-05	0.190459	0.658795	0.362927	0.362756	1.38226	0.000139759	2.01834	5.46647e-06	0.35444	0.345686	0.676561	0.112597	1.41134	0.000499709	1.3555	0.000390554	0.974371	0.00558882	4.75265	4.65479	4.54387	4.85301	5.77991	5.44094	5.67726	5.52539	6.2119	5.74034	6.27407	6.11123	5.16564	5.01406	4.82528	5.49207	5.35889	5.51292	5.64822
Sotub01g006640	Soltu.DM.01G001800	Soltu.DM.01G001800	Restricted tev movement 1	Mannose-binding lectin superfamily protein/Mannose-binding lectin superfamily protein	26.16 misc.myrosinases-lectin-jacalin | 26 misc	35.2	No Mercator4 annotation.no other annotation available	not classified	NA	NA	NA	NA	0.464972	0.820585	1.69602	0.23823	-1.00972	0.449155	0.129856	0.915816	NA	NA	NA	NA	NA	NA	NA	NA	NA	NA	NA	NA	NA	NA	NA	NA	NA	NA	NA	NA	NA	NA	0.312049	1.64286	2.36399	1.29137	0.769376	2.59467	1.83732
Sotub01g006650	Soltu.DM.01G001810	Soltu.DM.01G001810	Unknown Protein	hypothetical protein	35.2 not assigned.unknown | 35 not assigned	35.2	No Mercator4 annotation.no other annotation available	not classified	0.448219	0.235633	0.671715	0.0572706	-1.09643	0.583741	0.727894	0.658992	1.77497	0.112511	2.41999	0.0349379	NA	NA	NA	NA	NA	NA	NA	NA	NA	NA	2.12284	2.09564	1.61457	2.19004	2.62322	1.93363	2.49846	2.75347	2.18773	2.59607	2.61532	3.22591	1.12958	0.491342	2.19519	1.89253	2.42201	2.07951	-4.96228
Sotub01g006660	Soltu.DM.01G001820	Soltu.DM.01G001820	Ribonuclease P/MRP protein subunit POP5	ribonuclease P family protein / Rpp14 family protein/ribonuclease P family protein / Rpp14 family protein	27.1.19 RNA.processing.ribonucleases | 27.1 RNA.processing | 27 RNA	16.2.1.1.2.5 | 50.3.1	RNA processing.RNA modification.mRNA modification.RNA 5-end processing.RNA-dependent RNase P complex.component *(POP5/RPP14) | Enzyme classification.EC_3 hydrolases.EC_3-1 hydrolase acting on ester bond	component *(POP5/RPP14) of RNA-dependent RNase P complex | EC_3.1 hydrolase acting on ester bond	0.235965	0.514732	0.431066	0.182593	-0.181236	0.849717	0.120867	0.900911	-0.182386	0.746398	0.164246	0.77038	NA	NA	NA	NA	NA	NA	NA	NA	NA	NA	2.50632	1.75515	2.73437	2.04565	2.30311	2.32674	2.69011	2.66275	2.85649	2.17479	2.82293	2.92951	2.61627	2.24046	2.90174	2.1003	2.72203	2.27803	1.83732
Sotub01g006670	Soltu.DM.01G001830	Soltu.DM.01G001830	Formate--tetrahydrofolate ligase	10-formyltetrahydrofolate synthetase	25.2 C1-metabolism.formate-tetrahydrofolate ligase | 25 C1-metabolism	7.5.7.1 | 50.6.3	Coenzyme metabolism.tetrahydrofolate metabolism.tetrahydrofolate (THF) interconversions.10-formyl-THF synthetase | Enzyme classification.EC_6 ligases.EC_6-3 ligase forming carbon-nitrogen bond	10-formyl-THF synthetase | EC_6.3 ligase forming carbon-nitrogen bond	0.00331393	0.989935	0.128637	0.583439	-0.969092	0.0923662	-1.15118	0.0424289	-1.76201	0.00078367	-1.3784	0.00740186	-1.23496	0.0517464	-1.41194	0.0474049	-1.88667	0.00366648	-1.0309	0.0567002	-2.07484	0.00112017	6.81927	6.65846	6.53808	6.61288	6.99771	6.51991	6.48843	6.64331	6.83558	7.15023	6.80654	6.35223	7.44404	7.86586	7.79728	7.75367	6.84702	7.45272	6.46281
PGSC0003DMG400032147	Soltu.DM.01G001840	Soltu.DM.01G001840	Peroxidase	peroxidase	26.12 misc.peroxidases | 26 misc	50.1.11	Enzyme classification.EC_1 oxidoreductases.EC_1-11 oxidoreductase acting on peroxide as acceptor	EC_1.11 oxidoreductase acting on peroxide as acceptor	0.234556	0.819422	-0.0565232	0.9541	-2.0679	0.0349935	-2.5539	0.030878	-4.67138	0.0559461	-2.31775	0.209237	NA	NA	NA	NA	NA	NA	NA	NA	NA	NA	5.42003	7.05924	6.58185	7.26853	8.48318	6.86743	5.47858	6.49345	7.30937	7.96985	6.10406	4.71527	4.27667	5.62723	5.66317	5.54812	0.965177	4.40814	4.29276
Sotub01g006690	Soltu.DM.01G001850	Soltu.DM.01G001850	Peroxidase	peroxidase	26.12 misc.peroxidases | 26 misc	50.1.11	Enzyme classification.EC_1 oxidoreductases.EC_1-11 oxidoreductase acting on peroxide as acceptor	EC_1.11 oxidoreductase acting on peroxide as acceptor	3.75771	0.0176165	2.76333	0.0406088	-3.44119	0.113677	-3.68509	0.101489	-4.50089	0.0641991	-3.90237	0.111309	NA	NA	NA	NA	NA	NA	NA	NA	NA	NA	0.993829	1.83806	2.48237	3.06183	5.33028	6.99996	4.53309	6.47468	7.22734	5.54634	3.57933	2.99386	4.17114	3.13574	3.44412	3.36832	0.60284	2.84281	1.83732
Sotub01g006730	Soltu.DM.01G001880	Soltu.DM.01G001880	Non-race specific disease resistance protein 1-like protein b	Late embryogenesis abundant (LEA) hydroxyproline-rich glycoprotein family	20.1.2 stress.biotic.receptors | 20.1 stress.biotic | 20 stress	26.10.2.3	External stimuli response.pathogen.effector-triggered immunity (ETI) machinery.regulatory protein *(NDR1)	regulatory protein *(NDR1) of effector-triggered immunity	0.29782	0.500154	-0.248445	0.566319	-2.55754	0.137964	-0.785801	0.572703	0.469512	0.720169	0.777269	0.561405	NA	NA	NA	NA	NA	NA	NA	NA	NA	NA	2.43119	2.99425	2.31345	2.73856	2.69686	3.84697	2.20387	2.85256	2.82805	2.19215	1.77316	2.7172	2.76875	2.67476	1.92765	2.88629	1.39708	0.643877	2.89044
Sotub01g006750	Soltu.DM.01G001890	Soltu.DM.01G001890	PAP fibrillin family protein	Plastid-lipid associated protein PAP / fibrillin family protein/Plastid-lipid associated protein PAP / fibrillin family protein	31.1 cell.organisation | 31 cell	35.2	No Mercator4 annotation.no other annotation available	not classified	-2.20403	0.00906292	-3.69127	0.00215555	NA	NA	NA	NA	NA	NA	NA	NA	NA	NA	NA	NA	NA	NA	NA	NA	NA	NA	5.1234	5.54552	4.80079	5.12608	3.12802	3.95604	1.33331	3.14839	-1.67192	2.70897	1.65401	2.40646	NA	NA	NA	NA	NA	NA	NA
Sotub01g006760	Soltu.DM.01G001900	Soltu.DM.01G001900	ATP dependent RNA helicase	P-loop containing nucleoside triphosphate hydrolases superfamily protein/P-loop containing nucleoside triphosphate hydrolases superfamily protein/P-loop containing nucleoside triphosphate hydrolases superfamily protein	28.1 DNA.synthesis/chromatin structure | 28 DNA	35.2	No Mercator4 annotation.no other annotation available	not classified	-0.225968	0.540825	0.229006	0.466896	-0.400933	0.57206	-1.09523	0.175532	0.908988	0.0624736	0.61964	0.258137	-0.542904	0.558876	-0.427231	0.621989	-0.605338	0.519877	0.111949	0.86581	-0.171813	0.796801	2.80897	3.23509	2.78224	2.58283	2.68243	2.92776	1.95777	2.87967	3.23791	2.69685	3.63545	2.8736	2.99494	2.82215	2.89173	3.14265	2.10639	3.14045	3.06614
PGSC0003DMG400032200	Soltu.DM.01G001910	Soltu.DM.01G001910	1,3-beta-glucan synthase	glucan synthase-like	3.6 minor CHO metabolism.callose | 3 minor CHO metabolism	21.7.1 | 50.2.4	Cell wall organisation.callose.callose synthase *(CalS) | Enzyme classification.EC_2 transferases.EC_2-4 glycosyltransferase	callose synthase *(CalS) | EC_2.4 glycosyltransferase	0.35181	0.278379	0.975404	0.00755852	0.172668	0.687979	0.211539	0.621683	0.764601	0.0130872	0.713389	0.0293741	0.206539	0.577217	0.249995	0.546369	0.190442	0.585444	0.24709	0.451314	0.0757326	0.82259	5.02208	5.46628	5.3279	5.32465	5.33259	5.36618	5.93372	5.90434	6.5381	5.52422	6.72482	6.22172	5.62048	5.70843	5.73491	5.66556	5.62283	6.07892	5.7239
Sotub01g006780	Soltu.DM.01G001920	Soltu.DM.01G001920	Glucan synthase like 3	glucan synthase-like	3.6 minor CHO metabolism.callose | 3 minor CHO metabolism	21.7.1 | 50.2.4	Cell wall organisation.callose.callose synthase *(CalS) | Enzyme classification.EC_2 transferases.EC_2-4 glycosyltransferase	callose synthase *(CalS) | EC_2.4 glycosyltransferase	-0.944889	0.00738537	-1.25298	0.000786835	0.318172	0.455412	0.222391	0.626824	0.0440317	0.894644	-0.651071	0.0577443	-0.516367	0.137105	-0.879872	0.0295246	-0.580475	0.0712876	-1.1579	0.000858323	-1.20858	0.000713338	6.58114	6.83537	7.02399	6.76886	5.56469	5.8711	6.0519	5.93212	4.95739	5.71503	5.65037	5.88531	6.19637	6.46232	6.13142	6.29951	6.89286	6.27435	6.3495
PGSC0003DMG400032151	Soltu.DM.01G001930	Soltu.DM.01G001930	U box	Transducin/WD40 repeat-like superfamily protein	35.2 not assigned.unknown | 35 not assigned	35.2	No Mercator4 annotation.no other annotation available	not classified	-0.104202	0.771751	-0.597732	0.0933997	NA	NA	NA	NA	NA	NA	NA	NA	NA	NA	NA	NA	NA	NA	NA	NA	NA	NA	2.12284	1.64432	1.92293	2.15024	1.96449	2.22784	1.54656	1.5399	1.24133	1.49567	1.77316	0.914154	NA	NA	NA	NA	NA	NA	NA
Sotub01g006810	Soltu.DM.01G001940	Soltu.DM.01G001940	Cysteine-rich extensin-like protein-4	hypothetical protein	35.2 not assigned.unknown | 35 not assigned	35.2	No Mercator4 annotation.no other annotation available	not classified	0.955875	0.261481	-0.353052	0.703736	NA	NA	NA	NA	NA	NA	NA	NA	NA	NA	NA	NA	NA	NA	NA	NA	NA	NA	2.04435	2.72691	2.6722	3.4457	4.01464	4.92334	1.69703	3.8563	0.788979	3.76478	2.56667	2.00988	NA	NA	NA	NA	NA	NA	NA
Sotub01g006820	Soltu.DM.01G001950	Soltu.DM.01G001950	Cysteine-rich extensin-like protein-4	hypothetical protein	35.2 not assigned.unknown | 35 not assigned	35.2	No Mercator4 annotation.no other annotation available	not classified	0.468064	0.597145	-0.703668	0.369093	-2.23516	0.0556374	-2.01567	0.0726569	-8.17661	0.00372051	-7.17805	0.0202345	NA	NA	NA	NA	NA	NA	NA	NA	NA	NA	6.74366	6.87579	6.49653	7.80395	8.37853	8.30798	5.65903	7.54067	4.96721	7.81206	6.38113	6.02274	4.51097	5.12943	5.47485	2.91957	3.04797	2.59467	1.78802
Sotub01g006850	Soltu.DM.01G001970	Soltu.DM.01G001970	Cysteine-rich extensin-like protein-2	hypothetical protein	35.2 not assigned.unknown | 35 not assigned	35.2	No Mercator4 annotation.no other annotation available	not classified	0.120607	0.903074	-1.00202	0.225568	-2.78154	0.147025	-2.82576	0.174918	-6.71529	0.0783064	-7.14554	0.106831	NA	NA	NA	NA	NA	NA	NA	NA	NA	NA	6.11797	6.29286	5.94637	6.9879	7.58499	7.08859	4.77226	6.45567	3.7736	7.03464	5.62683	4.94422	4.83449	5.27088	5.47652	3.55638	3.32263	3.74516	-2.71668
Sotub01g006860	Soltu.DM.01G001980	Soltu.DM.01G001980	Cysteine-rich extensin-like protein-4	hypothetical protein	35.2 not assigned.unknown | 35 not assigned	35.2	No Mercator4 annotation.no other annotation available	not classified	0.746369	0.0207005	0.465922	0.088687	-5.92697	0.140844	-4.27313	0.176487	-5.16412	0.111144	-6.07553	0.126777	NA	NA	NA	NA	NA	NA	NA	NA	NA	NA	2.59159	2.67146	2.78224	2.65571	3.27952	3.86024	3.29653	3.2349	3.10196	3.22992	2.69294	3.49409	4.14136	4.46763	4.13764	2.08082	-0.48712	1.68092	-4.96228
Sotub01g006870	Soltu.DM.01G001990	Soltu.DM.01G001990	Fatty acid desaturase	fatty acid desaturase/fatty acid desaturase/fatty acid desaturase/fatty acid desaturase/fatty acid desaturase/fatty acid desaturase	11.2.4 lipid metabolism.FA desaturation.omega 6 desaturase | 11.2 lipid metabolism.FA desaturation | 11 lipid metabolism	5.1.7.3.1	Lipid metabolism.fatty acid metabolism.fatty acid desaturation.methyl-end desaturation.delta-12/delta-15 fatty acid desaturase *(FAD2/3/6-8)	delta-12/delta-15 fatty acid desaturase	1.19785	0.00134451	1.25515	0.000473209	-0.0288531	0.967656	0.00754704	0.990694	0.337297	0.341474	-0.209741	0.597807	-0.0219371	0.950055	-0.530017	0.15311	-0.696649	0.0298884	-0.290571	0.320075	-0.0495958	0.871037	7.69128	7.44169	7.31745	7.59423	8.91962	8.57919	8.76674	8.57465	8.97582	8.73313	9.04512	8.29841	8.94603	9.00711	9.32479	9.00778	8.63128	9.61014	8.88977
Sotub01g006900	Soltu.DM.01G002010	Soltu.DM.01G002010	Enoyl-	NAD(P)-binding Rossmann-fold superfamily protein/NAD(P)-binding Rossmann-fold superfamily protein	11.1.6 lipid metabolism.FA synthesis and FA elongation.enoyl ACP reductase | 11.1 lipid metabolism.FA synthesis and FA elongation | 11 lipid metabolism	5.1.4.5	Lipid metabolism.fatty acid metabolism.plastidial fatty acid synthase (ptFAS) system.enoyl-ACP reductase *(ER)	enoyl-ACP reductase	-1.89656	0.000751858	-2.65941	5.52957e-05	0.245858	0.877469	-0.750792	0.674114	-5.86398	0.00437581	-6.71092	0.00602272	NA	NA	NA	NA	NA	NA	NA	NA	NA	NA	6.94881	6.30292	6.77613	6.32632	4.38362	4.86529	4.43477	5.08179	3.18281	4.32522	3.81976	4.32706	0.777965	2.95587	2.60361	1.14896	3.27726	2.06003	1.93113
Sotub01g006950	Soltu.DM.01G002050	Soltu.DM.01G002050	Alpha/beta hydrolase	alpha/beta-Hydrolases superfamily protein/alpha/beta-Hydrolases superfamily protein	26.3.5 misc.gluco-, galacto- and mannosidases.glycosyl hydrolase family 5 | 26.3 misc.gluco-, galacto- and mannosidases | 26 misc	35.2	No Mercator4 annotation.no other annotation available	not classified	-0.322542	0.404018	-0.577958	0.123168	-0.792459	0.492323	-2.61732	0.137333	-2.17271	0.102802	-1.72487	0.182443	-3.14048	0.26814	-2.28661	0.405004	-1.50638	0.342467	-1.87475	0.245936	-3.05764	0.178793	3.17408	2.7803	3.17189	2.98472	2.72529	2.36448	3.06702	2.69363	2.39586	3.30368	2.42827	1.60543	3.31761	3.42429	2.98884	3.22482	1.6458	3.02463	1.90825
Sotub01g006960	Soltu.DM.01G002060	Soltu.DM.01G002060	UPF0061 protein ydiU	conserved hypothetical protein/conserved hypothetical protein	35.2 not assigned.unknown | 35 not assigned	35.2	No Mercator4 annotation.no other annotation available	not classified	0.587989	0.0232764	0.846078	0.00191673	-0.19019	0.665667	0.186842	0.664584	-0.195994	0.605232	0.576178	0.0943174	-0.611247	0.280745	-0.497745	0.42032	-0.129848	0.78718	0.0348135	0.934781	-0.842716	0.145843	3.77572	3.46769	3.48561	3.29871	4.10937	3.77173	4.18388	4.32416	4.53295	4.15852	4.44911	4.28482	3.89339	3.90408	3.98593	3.88877	4.06666	3.65066	3.24119
Sotub01g006970	Soltu.DM.01G002070	Soltu.DM.01G002070	Pentatricopeptide repeat-containing protein	Pentatricopeptide repeat (PPR) superfamily protein	33.99 development.unspecified | 33 development	35.2	No Mercator4 annotation.no other annotation available	not classified	-1.39531	0.0224425	0.0114694	0.977954	-0.1281	0.921281	0.423197	0.670722	1.91072	0.00421515	2.36877	0.0007134	1.0303	0.268827	1.26263	0.210127	2.01183	0.019439	0.945423	0.256135	1.21045	0.15097	2.95558	3.58035	3.0695	3.27114	2.85962	1.23737	0.84579	2.14228	3.25937	2.86871	3.93286	2.95128	1.57371	2.16881	1.64735	2.86367	1.21658	2.26107	1.81288
Sotub01g006980	Soltu.DM.01G002080	Soltu.DM.01G002080	L-threonine 3-dehydrogenase	GroES-like zinc-binding alcohol dehydrogenase family protein	3.3 minor CHO metabolism.sugar alcohols | 3 minor CHO metabolism	3.5.2 | 50.1.1	Carbohydrate metabolism.sorbitol metabolism.sorbitol dehydrogenase | Enzyme classification.EC_1 oxidoreductases.EC_1-1 oxidoreductase acting on CH-OH group of donor	sorbitol dehydrogenase | EC_1.1 oxidoreductase acting on CH-OH group of donor	-0.45323	0.210942	-0.411823	0.222884	0.206277	0.674508	0.514567	0.244525	1.1328	0.00235672	1.70367	0.000116821	0.82814	0.0283165	1.3869	0.00249674	1.56176	0.000189702	1.40607	0.000250232	1.54989	0.000120802	6.25498	6.229	5.85978	6.21859	6.13418	5.92576	5.02439	5.67987	5.41493	6.43168	5.43685	5.6543	5.38845	5.24062	5.60001	6.23818	5.4311	5.96963	6.16631
Sotub01g006990	Soltu.DM.01G002090	Soltu.DM.01G002090	S-receptor kinase-like	receptor-like protein kinase	29.4 protein.postranslational modification | 29 protein	18.4.1.19.1.2 | 50.2.7	Protein modification.phosphorylation.TKL protein kinase families.Lectin receptor-like protein kinase families.G-Lectin protein kinase activity.SD-2 protein kinase | Enzyme classification.EC_2 transferases.EC_2-7 transferase transferring phosphorus-containing group	SD-2 protein kinase | EC_2.7 transferase transferring phosphorus-containing group	-0.105046	0.894091	0.568703	0.383671	-1.91525	0.317839	-0.445309	0.789669	-1.17445	0.499653	0.3963	0.798159	NA	NA	NA	NA	NA	NA	NA	NA	NA	NA	4.25674	4.14587	3.79074	4.57721	5.02473	4.56254	2.61648	4.0236	5.41015	4.96606	5.49218	3.18055	3.21514	2.86811	2.42078	2.62898	1.83302	2.96304	3.55295
Sotub01g007020	Soltu.DM.01G002130	Soltu.DM.01G002130	Receptor-like protein kinase	receptor-like protein kinase	29.4 protein.postranslational modification | 29 protein	18.4.1.19.1.2 | 50.2.7	Protein modification.phosphorylation.TKL protein kinase families.Lectin receptor-like protein kinase families.G-Lectin protein kinase activity.SD-2 protein kinase | Enzyme classification.EC_2 transferases.EC_2-7 transferase transferring phosphorus-containing group	SD-2 protein kinase | EC_2.7 transferase transferring phosphorus-containing group	9.22236	0.0346758	10.6842	0.0113286	NA	NA	NA	NA	NA	NA	NA	NA	NA	NA	NA	NA	NA	NA	NA	NA	NA	NA	-5.01012	-5.01012	-5.01012	-5.01012	4.74819	4.04006	2.90637	4.50476	6.72808	4.00974	7.34644	3.9752	NA	NA	NA	NA	NA	NA	NA
Sotub01g007030	Soltu.DM.01G002140	Soltu.DM.01G002140	Lipoxygenase	lipoxygenase	17.7.1.2 hormone metabolism.jasmonate.synthesis-degradation.lipoxygenase | 17.7.1 hormone metabolism.jasmonate.synthesis-degradation | 17.7 hormone metabolism.jasmonate | 17 hormone metabolism	11.7.1.2 | 50.1.12	Phytohormone action.jasmonic acid.biosynthesis.13-lipoxygenase *(LOX) | Enzyme classification.EC_1 oxidoreductases.EC_1-13 oxidoreductase acting on single donor with incorporation of molecular oxygen (oxygenase)	13-lipoxygenase *(LOX) | EC_1.13 oxidoreductase acting on single donor with incorporation of molecular oxygen (oxygenase)	-0.382753	0.728701	0.193989	0.856093	NA	NA	NA	NA	NA	NA	NA	NA	NA	NA	NA	NA	NA	NA	NA	NA	NA	NA	7.4848	7.01203	6.40298	7.36785	8.55844	6.73054	4.71167	6.82337	7.56451	9.23833	6.99302	5.27722	NA	NA	NA	NA	NA	NA	NA
PGSC0003DMG400032207	Soltu.DM.01G002150	Soltu.DM.01G002150	Lipoxygenase	lipoxygenase/lipoxygenase	17.7.1.2 hormone metabolism.jasmonate.synthesis-degradation.lipoxygenase | 17.7.1 hormone metabolism.jasmonate.synthesis-degradation | 17.7 hormone metabolism.jasmonate | 17 hormone metabolism	11.7.1.2 | 50.1.12	Phytohormone action.jasmonic acid.biosynthesis.13-lipoxygenase *(LOX) | Enzyme classification.EC_1 oxidoreductases.EC_1-13 oxidoreductase acting on single donor with incorporation of molecular oxygen (oxygenase)	13-lipoxygenase *(LOX) | EC_1.13 oxidoreductase acting on single donor with incorporation of molecular oxygen (oxygenase)	4.19561	0.0876895	5.6539	0.0182669	NA	NA	NA	NA	NA	NA	NA	NA	NA	NA	NA	NA	NA	NA	NA	NA	NA	NA	-2.29328	-2.11586	-2.80292	-2.20234	1.96449	1.49723	2.2533	1.63841	3.45807	1.62919	4.50183	3.68809	NA	NA	NA	NA	NA	NA	NA
Sotub01g007070	Soltu.DM.01G002170	Soltu.DM.01G002170	2-oxoglutarate-dependent dioxygenase	2-oxoglutarate (2OG) and Fe(II)-dependent oxygenase superfamily protein	16.5.1.1.1.11 secondary metabolism.sulfur-containing.glucosinolates.synthesis.aliphatic.glucosinolate 2-oxoglutarate-dependent dioxygenase (AOP) | 16.5.1.1 secondary metabolism.sulfur-containing.glucosinolates.synthesis | 16.5.1.1.1 secondary metabolism.sulfur-containing.glucosinolates.synthesis.aliphatic | 16.5.1 secondary metabolism.sulfur-containing.glucosinolates | 16.5 secondary metabolism.s…	50.1.13	Enzyme classification.EC_1 oxidoreductases.EC_1-14 oxidoreductase acting on paired donor with incorporation or reduction of molecular oxygen	EC_1.14 oxidoreductase acting on paired donor with incorporation or reduction of molecular oxygen	-0.805517	0.170558	-1.3141	0.0394207	NA	NA	NA	NA	NA	NA	NA	NA	NA	NA	NA	NA	NA	NA	NA	NA	NA	NA	2.73593	2.98518	3.23346	3.61608	2.75317	2.82323	1.28659	2.25007	0.216914	3.0511	2.315	1.36709	NA	NA	NA	NA	NA	NA	NA
PGSC0003DMG400032208	Soltu.DM.01G002180	Soltu.DM.01G002180	Oxidoreductase, 2OG-Fe(II) oxygenase family protein	2-oxoglutarate (2OG) and Fe(II)-dependent oxygenase superfamily protein	16.5.1.1.1.11 secondary metabolism.sulfur-containing.glucosinolates.synthesis.aliphatic.glucosinolate 2-oxoglutarate-dependent dioxygenase (AOP) | 16.5.1.1 secondary metabolism.sulfur-containing.glucosinolates.synthesis | 16.5.1.1.1 secondary metabolism.sulfur-containing.glucosinolates.synthesis.aliphatic | 16.5.1 secondary metabolism.sulfur-containing.glucosinolates | 16.5 secondary metabolism.s…	50.1.13	Enzyme classification.EC_1 oxidoreductases.EC_1-14 oxidoreductase acting on paired donor with incorporation or reduction of molecular oxygen	EC_1.14 oxidoreductase acting on paired donor with incorporation or reduction of molecular oxygen	-0.614253	0.321366	-0.778648	0.182126	NA	NA	NA	NA	NA	NA	NA	NA	NA	NA	NA	NA	NA	NA	NA	NA	NA	NA	2.86714	3.1072	3.18085	3.68037	2.87238	2.98944	1.33331	2.95805	1.40434	3.83832	2.58307	1.65933	NA	NA	NA	NA	NA	NA	NA
Sotub01g007100	Soltu.DM.01G002210	Soltu.DM.01G002210	2-oxoglutarate-dependent dioxygenase (Fragment)	2-oxoglutarate (2OG) and Fe(II)-dependent oxygenase superfamily protein	16.5.1.1.1.11 secondary metabolism.sulfur-containing.glucosinolates.synthesis.aliphatic.glucosinolate 2-oxoglutarate-dependent dioxygenase (AOP) | 16.5.1.1 secondary metabolism.sulfur-containing.glucosinolates.synthesis | 16.5.1.1.1 secondary metabolism.sulfur-containing.glucosinolates.synthesis.aliphatic | 16.5.1 secondary metabolism.sulfur-containing.glucosinolates | 16.5 secondary metabolism.s…	50.1.13	Enzyme classification.EC_1 oxidoreductases.EC_1-14 oxidoreductase acting on paired donor with incorporation or reduction of molecular oxygen	EC_1.14 oxidoreductase acting on paired donor with incorporation or reduction of molecular oxygen	-1.42012	0.0764259	-1.7549	0.0268322	NA	NA	NA	NA	NA	NA	NA	NA	NA	NA	NA	NA	NA	NA	NA	NA	NA	NA	4.68958	5.1608	4.67011	5.03886	4.45327	3.70711	2.12641	3.44001	2.18773	4.96354	3.52093	1.73659	NA	NA	NA	NA	NA	NA	NA
Sotub01g007130	Soltu.DM.01G002240	Soltu.DM.01G002240	2-oxoglutarate-dependent dioxygenase (Fragment)	2-oxoglutarate (2OG) and Fe(II)-dependent oxygenase superfamily protein/2-oxoglutarate (2OG) and Fe(II)-dependent oxygenase superfamily protein	16.5.1.1.1.11 secondary metabolism.sulfur-containing.glucosinolates.synthesis.aliphatic.glucosinolate 2-oxoglutarate-dependent dioxygenase (AOP) | 16.5.1.1 secondary metabolism.sulfur-containing.glucosinolates.synthesis | 16.5.1.1.1 secondary metabolism.sulfur-containing.glucosinolates.synthesis.aliphatic | 16.5.1 secondary metabolism.sulfur-containing.glucosinolates | 16.5 secondary metabolism.s…	35.2 | 50.1.13	No Mercator4 annotation.no other annotation available | Enzyme classification.EC_1 oxidoreductases.EC_1-14 oxidoreductase acting on paired donor with incorporation or reduction of molecular oxygen	not classified | EC_1.14 oxidoreductase acting on paired donor with incorporation or reduction of molecular oxygen	-1.25623	0.0982292	-1.50941	0.0387033	-1.05676	0.668261	-2.83337	0.45881	-6.23349	0.15221	-7.64063	0.154884	NA	NA	NA	NA	NA	NA	NA	NA	NA	NA	9.26167	9.48335	9.12119	9.58149	8.99234	8.61289	6.95405	7.91651	7.14108	9.47524	7.86579	6.97735	3.22329	4.99606	2.88165	2.50291	5.07856	1.68092	1.62913
Sotub01g007150	Soltu.DM.01G002270	Soltu.DM.01G002270	2-oxoglutarate-dependent dioxygenase (Fragment)	2-oxoglutarate (2OG) and Fe(II)-dependent oxygenase superfamily protein	16.5.1.1.1.11 secondary metabolism.sulfur-containing.glucosinolates.synthesis.aliphatic.glucosinolate 2-oxoglutarate-dependent dioxygenase (AOP) | 16.5.1.1 secondary metabolism.sulfur-containing.glucosinolates.synthesis | 16.5.1.1.1 secondary metabolism.sulfur-containing.glucosinolates.synthesis.aliphatic | 16.5.1 secondary metabolism.sulfur-containing.glucosinolates | 16.5 secondary metabolism.s…	50.1.13	Enzyme classification.EC_1 oxidoreductases.EC_1-14 oxidoreductase acting on paired donor with incorporation or reduction of molecular oxygen	EC_1.14 oxidoreductase acting on paired donor with incorporation or reduction of molecular oxygen	-1.20478	0.167148	-1.76522	0.044066	NA	NA	NA	NA	NA	NA	NA	NA	NA	NA	NA	NA	NA	NA	NA	NA	NA	NA	5.48462	5.44825	5.05578	6.18328	5.15586	5.17236	2.67205	4.26885	2.52552	5.68927	3.91354	2.86215	NA	NA	NA	NA	NA	NA	NA
Sotub01g007160	Soltu.DM.01G002280	Soltu.DM.01G002280	Phosphoribosyltransferase (Fragment)	Calcium-dependent lipid-binding (CaLB domain) plant phosphoribosyltransferase family protein/Calcium-dependent lipid-binding (CaLB domain) plant phosphoribosyltransferase family protein	13.1.6.5.3 amino acid metabolism.synthesis.aromatic aa.tryptophan.phosphoribosyanthranilate isomerase | 13.1.6.5 amino acid metabolism.synthesis.aromatic aa.tryptophan | 13.1.6 amino acid metabolism.synthesis.aromatic aa | 13.1 amino acid metabolism.synthesis | 13 amino acid metabolism	35.2	No Mercator4 annotation.no other annotation available	not classified	NA	NA	NA	NA	-3.9826	0.0349266	-1.97978	0.0533359	-2.11885	0.2101	-1.18174	0.45601	NA	NA	NA	NA	NA	NA	NA	NA	NA	NA	NA	NA	NA	NA	NA	NA	NA	NA	NA	NA	NA	NA	5.03753	4.10938	5.00318	4.77652	-4.96228	3.76935	0.825993
Sotub01g007170	Soltu.DM.01G002290	Soltu.DM.01G002290	Oxidoreductase family protein	NAD(P)-binding Rossmann-fold superfamily protein/NAD(P)-binding Rossmann-fold superfamily protein/NAD(P)-binding Rossmann-fold superfamily protein/NAD(P)-binding Rossmann-fold superfamily protein/NAD(P)-binding Rossmann-fold superfamily protein/NAD(P)-binding Rossmann-fold superfamily protein	35.1 not assigned.no ontology | 35 not assigned	35.2	No Mercator4 annotation.no other annotation available	not classified	-0.593129	0.01582	-0.896929	0.000995796	-0.135324	0.816595	-0.511268	0.324868	-1.95543	0.00128842	-1.5706	0.0070468	-3.57656	0.0973135	-3.10883	0.0794122	-2.87803	0.0317624	-2.29986	0.00409277	-4.13369	0.0424283	5.40244	5.0822	5.5307	5.09759	4.88365	4.61827	4.63915	4.59748	4.14619	4.61002	4.37569	4.3842	4.94944	4.80251	4.81207	4.74902	5.10217	4.64881	4.41956
Sotub01g007190	Soltu.DM.01G002310	Soltu.DM.01G002310	Ethylene insensitive 3 class transcription factor	ETHYLENE-INSENSITIVE3-like	27.3.19 RNA.regulation of transcription.EIN3-like (EIL) transcription factor family | 27.3 RNA.regulation of transcription | 27 RNA	15.5.4.2	RNA biosynthesis.DNA-binding transcriptional regulation.other all-alpha-helix DNA-binding domain.transcription factor *(EIL)	transcription factor *(EIL)	0.975318	0.146519	1.79936	0.00882611	-0.431456	0.643805	-0.713034	0.463395	1.57228	0.0574571	2.82487	0.00155029	1.76724	0.0318648	2.02318	0.0193642	2.7731	0.000828471	1.71857	0.0200499	1.54514	0.0380298	2.8208	2.6939	2.43823	2.44158	2.20556	3.54402	4.75091	3.93593	4.30941	3.56596	4.72517	5.01312	4.25697	3.46224	3.44412	3.73524	3.45075	3.7813	3.80297
Sotub01g007210	Soltu.DM.01G002330	Soltu.DM.01G002330	Subtilisin-like protease	Subtilisin-like serine endopeptidase family protein/Subtilisin-like serine endopeptidase family protein	29.5.1 protein.degradation.subtilases | 29.5 protein.degradation | 29 protein	19.4.2.1.5 | 35.2	Protein homeostasis.proteolysis.serine peptidase activities.SBT-type protease activities.protease *(SBT5) | No Mercator4 annotation.no other annotation available	protease *(SBT5) | not classified	NA	NA	NA	NA	-1.58466	0.117959	-1.2974	0.174974	1.74099	0.13939	0.330114	0.83805	0.449778	0.486945	-0.82629	0.415394	-1.63064	0.153943	0.206169	0.73798	-0.614454	0.348044	NA	NA	NA	NA	NA	NA	NA	NA	NA	NA	NA	NA	5.65853	4.83759	6.08824	4.87877	3.39237	5.62487	4.74752
Sotub01g007230	Soltu.DM.01G002350	Soltu.DM.01G002350	UDP glucosyltransferase	UDP-Glycosyltransferase superfamily protein	26.2 misc.UDP glucosyl and glucoronyl transferases | 26 misc	50.2.4	Enzyme classification.EC_2 transferases.EC_2-4 glycosyltransferase	EC_2.4 glycosyltransferase	0.962496	0.0683945	1.21492	0.0180894	-0.136165	0.851177	0.371309	0.539079	0.698883	0.16228	1.64507	0.00219131	0.0234248	0.967714	0.879523	0.116831	0.216669	0.677036	0.977832	0.0270704	0.649748	0.143088	3.21048	3.22742	3.01042	3.57157	5.33028	4.01061	3.55487	3.90328	4.74179	5.08473	3.92001	4.10712	3.95338	4.1378	3.96221	4.09704	3.35792	4.73117	3.83366
Sotub01g007240	Soltu.DM.01G002360	Soltu.DM.01G002360	Transcription factor jumonji jmjC domain protein	2-oxoglutarate (2OG) and Fe(II)-dependent oxygenase superfamily protein/2-oxoglutarate (2OG) and Fe(II)-dependent oxygenase superfamily protein/2-oxoglutarate (2OG) and Fe(II)-dependent oxygenase superfamily protein	27.3.57 RNA.regulation of transcription.JUMONJI family | 27.3 RNA.regulation of transcription | 27 RNA	12.3.1.4.9	Chromatin organisation.post-translational histone modification.histone methylation.JmjC-domain histone demethylase activities.histone demethylase *(PKDM12)	histone demethylase *(PKDM12)	0.235345	0.650553	0.374034	0.413095	1.0673	0.324015	0.879418	0.451439	0.893882	0.0909707	0.791659	0.174886	-3.18377	0.301394	0.857231	0.447005	0.608507	0.615152	-3.75792	0.0895696	0.333125	0.783162	2.56373	2.16151	2.64657	2.71147	2.03433	2.48928	3.70452	2.89303	2.92524	1.98854	3.48647	3.22591	1.12958	2.29195	1.67096	2.6019	2.65267	2.49664	3.25032
Sotub01g007250	Soltu.DM.01G002370	Soltu.DM.01G002370	Unknown Protein	IRK-interacting protein	35.2 not assigned.unknown | 35 not assigned	35.2	No Mercator4 annotation.no other annotation available	not classified	-1.16903	0.0370863	-1.94101	0.00231931	-1.41704	0.108422	-1.64468	0.0906437	-2.94333	0.0136089	-1.14689	0.103518	-1.95901	0.0539731	-3.41106	0.179315	-2.18671	0.0480294	-1.29894	0.0242459	-1.67293	0.0183084	5.70155	5.59403	5.23634	5.49718	4.91175	4.84542	3.37678	4.16251	2.6607	4.62927	3.63545	3.23481	4.11534	3.893	3.57499	3.729	3.17213	2.55347	0.920523
Sotub01g007260	Soltu.DM.01G002380	Soltu.DM.01G002380	Protein downstream neighbor of son-like protein	conserved hypothetical protein	35.2 not assigned.unknown | 35 not assigned	35.2	No Mercator4 annotation.no other annotation available	not classified	-0.788676	0.0182563	-0.945655	0.00416839	0.651694	0.144749	0.48008	0.294274	-0.721428	0.0686211	-0.42454	0.299091	-0.453663	0.32933	-1.18696	0.0958615	-0.29664	0.495689	-0.792138	0.0688561	-0.663466	0.124504	4.96196	4.71362	5.15685	4.46813	3.98555	4.12496	4.0222	4.0114	3.36214	3.66879	4.10175	4.36405	4.80494	4.80547	4.59481	4.73662	5.62102	5.06257	5.66368
Sotub01g007270	Soltu.DM.01G002390	Soltu.DM.01G002390	ATP-dependent RNA helicase A-like protein	DEA(D/H)-box RNA helicase family protein/DEA(D/H)-box RNA helicase family protein/DEA(D/H)-box RNA helicase family protein	28.1 DNA.synthesis/chromatin structure | 28 DNA	16.6.1.2.5	RNA processing.organelle RNA processing machinery.pre-RNA splicing.mitochondrial RNA splicing.group-I intron RNA splicing helicase *(ABO6)	group-I intron RNA splicing helicase *(ABO6)	-0.138657	0.780513	0.386769	0.33551	-0.0640048	0.955172	-0.566293	0.595552	0.916913	0.0910408	1.1602	0.0443684	-0.216757	0.622891	-0.412495	0.414674	0.581986	0.0955478	-0.6364	0.101278	-1.05339	0.0505889	2.06438	2.92007	3.38067	2.425	2.68243	2.40125	1.98728	3.12593	3.18281	2.55638	3.74155	2.98333	3.08709	2.78669	2.90174	3.61173	3.13192	3.33127	2.10223
Sotub01g007280	Soltu.DM.01G002400	Soltu.DM.01G002400	ABC transporter G family member 22	ABC-2 type transporter family protein/ABC-2 type transporter family protein	34.16 transport.ABC transporters and multidrug resistance systems | 34 transport	24.1.3.2.2	Solute transport.primary active transport.ABC superfamily.ABC2 family.subfamily ABCG transporter	subfamily ABCG transporter	-0.531713	0.682273	0.302774	0.797344	-0.183612	0.847426	-1.68122	0.108983	-2.06491	0.205659	-2.67599	0.160811	-0.162162	0.861352	-5.07112	0.454195	-3.25716	0.235507	0.126497	0.877448	-1.64635	0.254541	4.20806	4.88427	4.1694	5.13376	6.7365	3.40608	1.76677	4.16251	4.48365	7.07089	5.19951	2.85062	4.81576	4.30169	4.90955	5.37098	4.88347	5.35605	4.02666
Sotub01g007340	Soltu.DM.01G002470	Soltu.DM.01G002470	Exonuclease family protein expressed	Polynucleotidyl transferase, ribonuclease H-like superfamily protein	28.99 DNA.unspecified | 28 DNA	12.6.3 | 29.3.3.2.1.3	Chromatin organisation.DNA homeostasis.DNA exonuclease *(NEN) | Plant organogenesis.vascular system formation.phloem differentiation.sieve element formation.nucleus breakdown.DNA exonuclease *(NEN1/2/3)	DNA exonuclease *(NEN) | DNA exonuclease *(NEN1/2/3)	0.39456	0.435142	-0.397484	0.431452	-0.116722	0.901861	0.226174	0.792902	0.0615682	0.934965	-3.00857	0.0908399	-0.857598	0.799005	-1.72116	0.705673	-0.14408	0.95355	1.85511	0.173159	-0.752521	0.77473	2.71074	3.58035	2.99018	3.52565	2.89759	4.14678	3.97878	3.41244	2.48964	3.65633	1.68473	3.20794	3.97766	3.76523	3.93322	3.74765	3.86063	3.57032	3.967
Sotub01g007350	Soltu.DM.01G002480	Soltu.DM.01G002480	Pollen preferential protein	conserved hypothetical protein	35.2 not assigned.unknown | 35 not assigned	35.2	No Mercator4 annotation.no other annotation available	not classified	-1.5028	0.0670409	-1.64691	0.0382428	-1.43749	0.29698	-0.523478	0.677044	0.673789	0.240154	-0.547136	0.49608	-0.121583	0.886802	0.107576	0.894132	-0.385528	0.65925	-0.391729	0.513518	-0.471669	0.476584	3.02876	2.41209	2.2296	2.50607	2.42945	-0.0563548	1.62376	0.172387	0.902462	1.18467	-1.19274	2.30865	3.52294	2.96647	2.70998	2.21197	1.83302	3.17707	-0.965039
Sotub01g007360	Soltu.DM.01G002490	Soltu.DM.01G002490	Methionine aminopeptidase	methionine aminopeptidase 2B/methionine aminopeptidase 2B/methionine aminopeptidase 2B	29.5.7 protein.degradation.metalloprotease | 29.5 protein.degradation | 29 protein	19.4.6.6.4.3	Protein homeostasis.proteolysis.metallopeptidase activities.aminopeptidase activities.M24-class aminopeptidase activities.methionyl aminopeptidase *(MAP2)	methionyl aminopeptidase *(MAP2)	0.153684	0.500623	0.260848	0.223204	0.0203106	0.972922	-0.00824404	0.987167	-0.0572643	0.859622	-0.189191	0.57826	-0.168572	0.595464	0.0965871	0.795606	0.318686	0.262934	-0.241603	0.386917	0.0145325	0.96006	5.91374	5.8148	6.02309	5.76763	5.77821	5.93989	6.51527	5.8844	6.28566	6.15221	6.07391	6.04696	5.84955	5.73503	5.96117	5.63249	6.12857	5.69601	5.70411
PGSC0003DMG400021373	Soltu.DM.01G002500	Soltu.DM.01G002500	Zinc finger, RING-type	RING-H2 group F2A/RING-H2 group F2A/RING-H2 group F2A/RING-H2 group F2A/RING-H2 group F2A/RING-H2 group F2A/RING-H2 group F2A	29.5.11.4.2 protein.degradation.ubiquitin.E3.RING | 29.5.11.4 protein.degradation.ubiquitin.E3 | 29.5.11 protein.degradation.ubiquitin | 29.5 protein.degradation | 29 protein	13.2.1.3.3	Cell division.cell cycle organisation.cell cycle control.CYCLIN-dependent protein kinase inhibitor activities.regulatory E3 ubiquitin ligase *(RHF)	regulatory E3 ubiquitin ligase *(RHF) involved in cell cycle control	-0.993644	0.00438024	-1.16916	0.000846716	-1.29032	0.106652	-0.705907	0.310397	-1.03079	0.0468515	-2.24525	0.0108677	NA	NA	NA	NA	NA	NA	NA	NA	NA	NA	4.59292	4.71362	4.9471	4.78316	3.77727	3.81326	4.00066	3.48484	3.24868	4.16293	3.34936	3.53791	3.46915	3.75914	3.59364	3.18888	3.18201	2.39147	0.825993
Sotub01g007390	Soltu.DM.01G002510	Soltu.DM.01G002510	Fasciclin-like arabinogalactan protein 14	FASCICLIN-like arabinogalactan protein 16 precursor	10.5.1.1 cell wall.cell wall proteins.AGPs.AGP | 10.5.1 cell wall.cell wall proteins.AGPs | 10.5 cell wall.cell wall proteins | 10 cell wall	21.4.1.1.2.6	Cell wall organisation.cell wall proteins.hydroxyproline-rich glycoprotein activities.arabinogalactan-protein activities.Fasciclin-type arabinogalactan protein activities.Fasciclin-type arabinogalactan protein *(FLA15-FLA18)	Fasciclin-type arabinogalactan protein	-1.43128	0.00139995	-1.83242	0.00015864	-1.46418	0.00527165	-1.18185	0.0149364	-2.07814	0.00033995	-4.21101	0.00158951	-1.79446	0.00382585	-3.00362	0.0192882	-2.74215	0.00173659	-2.44674	0.000528968	-2.01435	0.00062772	6.38807	6.517	6.28227	6.46864	5.41999	5.16436	4.62514	4.71501	4.99306	4.86139	4.26314	4.21003	6.15651	6.60572	6.95901	7.09407	4.75035	5.85845	4.97656
Sotub01g007400	Soltu.DM.01G002520	Soltu.DM.01G002520	Os02g0200800 protein (Fragment)	TPX2 (targeting protein for Xklp2) protein family/TPX2 (targeting protein for Xklp2) protein family/TPX2 (targeting protein for Xklp2) protein family/TPX2 (targeting protein for Xklp2) protein family	31.1 cell.organisation | 33.99 development.unspecified | 33 development | 31 cell	20.1.5.4	Cytoskeleton organisation.microtubular network.microtubule dynamics.microtubule-stabilizing factor *(WDL)	microtubule-stabilizing factor *(WDL)	-1.0305	0.0123429	-1.35533	0.00161683	-0.334202	0.523833	-0.497876	0.344072	-2.19961	0.0035327	-2.0117	0.0163051	-3.00822	0.168767	-1.17812	0.236918	-0.84453	0.194394	-0.942926	0.0998788	-1.14947	0.106496	5.31946	5.57452	4.93391	5.23474	4.5278	4.8587	3.60332	3.90328	3.92229	4.18044	3.98933	3.54509	3.78199	4.44506	4.85134	4.59618	4.08784	4.53349	3.13676
Sotub01g007430	Soltu.DM.01G002550	Soltu.DM.01G002550	Co-chaperone HscB-like protein	DNAJ heat shock N-terminal domain-containing protein	20.2.1 stress.abiotic.heat | 20.2 stress.abiotic | 20 stress	7.12.2.2.6	Coenzyme metabolism.iron-sulfur cluster assembly machinery.mitochondrial ISC system.transfer phase.chaperone *(HSCB)	chaperone HSCB of mitochondrial ISC system transfer phase	0.228977	0.458536	0.327674	0.237673	0.152364	0.922631	-1.42241	0.39352	-1.83622	0.191665	0.739217	0.43468	NA	NA	NA	NA	NA	NA	NA	NA	NA	NA	2.76069	2.16151	2.24677	2.58283	2.88504	2.79587	2.20387	2.66275	2.95185	2.52931	3.07566	2.52734	2.80177	1.56127	1.73954	2.71995	2.42201	2.85416	2.12226
PGSC0003DMG400021336	Soltu.DM.01G002560	Soltu.DM.01G002560	Conserved gene of unknown function	conserved hypothetical protein/conserved hypothetical protein/conserved hypothetical protein/conserved hypothetical protein	35.2 not assigned.unknown | 35 not assigned	35.2	No Mercator4 annotation.no other annotation available	not classified	2.19089	0.00380969	2.28671	0.00141147	-0.113743	0.862658	-0.0618192	0.93217	0.567903	0.178022	0.912501	0.0441012	0.157106	0.716018	-0.149474	0.805615	0.678934	0.0728784	0.818561	0.019912	0.155618	0.68222	3.15553	3.54377	3.27588	3.94166	4.65519	5.59372	6.28662	6.11146	6.36329	4.58394	6.32006	5.7381	4.40037	4.33889	4.3681	4.13532	4.32478	4.31672	3.74602
Sotub01g007450	Soltu.DM.01G002580	Soltu.DM.01G002580	Histone-lysine N-methyltransferase	SET domain protein/SET domain protein	27.3.69 RNA.regulation of transcription.SET-domain transcriptional regulator family | 27.3 RNA.regulation of transcription | 27 RNA	12.3.1.1.8	Chromatin organisation.post-translational histone modification.histone methylation.lysine methylation.SET1-type histone methyltransferase *(ATXR7)	SET1-type histone methyltransferase *(ATXR7)	-0.00262645	0.995052	0.827665	0.0318174	0.229015	0.75532	-0.208663	0.81332	0.087305	0.882218	1.38152	0.00711954	-0.0720275	0.933514	0.372516	0.660506	0.329581	0.652266	-0.219082	0.783527	-0.0584659	0.939531	3.20147	3.96401	3.64299	3.34352	3.13863	3.20237	3.56469	4.28415	4.60598	3.99497	4.92176	3.99629	2.55304	3.18197	2.73259	3.70375	3.62745	2.46737	4.09413
Sotub01g007460	Soltu.DM.01G002590	Soltu.DM.01G002590	Genomic DNA chromosome 5 P1 clone MUK11	conserved hypothetical protein/conserved hypothetical protein	35.2 not assigned.unknown | 35 not assigned	35.2	No Mercator4 annotation.no other annotation available	not classified	-0.326181	0.372476	-0.205636	0.545309	1.00039	0.0671437	1.29773	0.0184456	0.935308	0.0252886	0.322618	0.480691	-0.753075	0.405291	0.784489	0.35638	0.887133	0.213179	-0.159276	0.839981	1.72339	0.0143869	5.0118	4.75688	5.05335	4.73689	4.14138	5.00326	4.68039	4.43338	4.60598	4.12726	4.45804	5.54221	4.5308	4.97521	4.89959	4.3741	5.71928	4.99238	6.35374
Sotub01g007480	Soltu.DM.01G002610	Soltu.DM.01G002610	Phosphatidylglycerol / phosphatidylinositol transfer protein	Immunoglobulin E-set superfamily protein	35.1 not assigned.no ontology | 35 not assigned	35.2	No Mercator4 annotation.no other annotation available	not classified	-0.0569662	0.923292	-0.337252	0.495497	0.364017	0.435314	0.0225181	0.970156	-1.37291	0.000522727	-1.07233	0.00644974	-0.740321	0.100613	-1.35609	0.0108803	-1.42163	0.00216782	-0.877778	0.0262952	-0.873513	0.0271684	8.28206	7.9277	7.89502	8.43189	9.32851	8.12393	7.27291	7.63715	7.75739	8.61294	7.47505	7.37579	7.68611	7.57679	7.57839	7.37115	7.74552	8.17946	7.89606
Sotub01g007510	Soltu.DM.01G002650	Soltu.DM.01G002650	Nuclear transcription factor Y subunit A-2	nuclear factor Y, subunit A10	27.3.14 RNA.regulation of transcription.CCAAT box binding factor family, HAP2 | 27.3 RNA.regulation of transcription | 27 RNA	15.5.4.3.1	RNA biosynthesis.DNA-binding transcriptional regulation.other all-alpha-helix DNA-binding domain.NF-Y transcription factor complex.component *(NF-YA)	component *(NF-YA) of NF-Y transcription factor complex	NA	NA	NA	NA	-0.493516	0.353669	-1.21536	0.0456647	-0.646232	0.168105	-0.990958	0.114285	-3.06175	0.236941	-2.19167	0.23427	-3.3815	0.156001	-0.8248	0.323369	-1.94871	0.0575318	NA	NA	NA	NA	NA	NA	NA	NA	NA	NA	NA	NA	4.66842	4.88587	4.92436	4.47082	3.70488	4.29188	4.69165
Sotub01g007520	Soltu.DM.01G002660	Soltu.DM.01G002660	Polyadenylate-binding protein 1-like	chloroplast RNA-binding protein	27.4 RNA.RNA binding | 27 RNA	16.6.3.3.3	RNA processing.organelle RNA processing machinery.RNA homeostasis.plastidial mRNA stabilisation.ribonucleoprotein *(CP33a)	plastidial ribonucleoprotein *(CP33a)	-1.45425	0.0171586	-2.24833	0.000939815	-0.775335	0.242846	-0.0876799	0.909582	-3.63186	0.0226689	-2.56459	0.0819314	NA	NA	NA	NA	NA	NA	NA	NA	NA	NA	7.71918	6.88069	6.82552	6.85649	6.0326	5.99956	4.92876	5.5211	4.13462	5.96408	4.56924	4.61654	3.73149	4.54748	4.82001	4.56847	3.43431	4.73732	3.33857
Sotub01g007530	Soltu.DM.01G002670	Soltu.DM.01G002670	Syntaxin	syntaxin of plants	31.4 cell.vesicle transport | 31 cell	22.4.4.3 | 22.7.1.1.1	Vesicle trafficking.exocytic trafficking.cross-kingdom extracellular vesicle trafficking.regulatory protein *(PEN1) | Vesicle trafficking.vesicle target membrane fusion.SNARE membrane fusion complexes.Qa-type SNARE components.SYP1-group component	regulatory protein *(PEN1) of extracellular vesicle trafficking | Qa-type SYP1-group component of SNARE membrane fusion complex	6.40041	0.0221339	7.06215	0.00872549	1.26932	0.322814	2.06572	0.0937327	3.35472	0.00266524	3.86286	0.00136768	4.36272	0.0267789	5.00722	0.0142415	5.30792	0.00537951	3.81218	0.0314714	5.02634	0.00688193	0.312533	1.5491	0.134289	1.18019	3.78404	7.82218	8.76435	8.39257	9.35208	4.70986	8.74629	8.56208	3.34026	3.37738	3.47126	6.48509	6.70349	4.02681	6.0535
Sotub01g007540	Soltu.DM.01G002680	Soltu.DM.01G002680	Transport protein particle subunit trs85-2	Tetratricopeptide repeat (TPR)-like superfamily protein	35.1.27 not assigned.no ontology.tetratricopeptide repeat (TPR) | 35.1 not assigned.no ontology | 35 not assigned	22.6.7.1	Vesicle trafficking.vesicle tethering.TRAPP-III-complex-specific components.component *(TRAPPC8/TRS85)	component *(TRS85) of TRAPP-III complex-specific components	0.291943	0.318386	0.811207	0.010347	0.254846	0.563643	0.520954	0.198939	0.813235	0.0134025	0.28693	0.414297	0.283169	0.417744	-0.131546	0.76032	-0.0874176	0.809149	-0.410077	0.201378	-0.206753	0.509295	4.14833	4.7026	4.63143	4.58842	4.54784	4.51719	4.96999	5.20746	5.47808	5.02541	5.76443	5.03877	4.88414	5.16899	4.80675	5.29059	5.59537	5.19795	5.48186
PGSC0003DMG400021363	Soltu.DM.01G002690	Soltu.DM.01G002690	Helicase domain-containing protein	RNA helicase family protein/RNA helicase family protein	28.1 DNA.synthesis/chromatin structure | 28 DNA	35.2	No Mercator4 annotation.no other annotation available	not classified	-0.579929	0.163564	-0.741614	0.0639126	0.293083	0.620992	0.0831659	0.910738	0.110923	0.795231	-1.0041	0.113742	-0.173471	0.758164	-0.496864	0.450081	-0.361987	0.503789	-0.794693	0.148358	-0.536541	0.281835	3.81762	4.22117	4.09079	3.93582	3.66432	3.60046	2.59747	3.80773	3.49473	3.94974	3.23983	2.42214	4.07089	4.22869	4.19575	4.09218	3.99561	4.40428	4.55097
Sotub01g007560	Soltu.DM.01G002710	Soltu.DM.01G002710	Malonyl CoA-acyl carrier protein transacylase containing protein expressed	catalytics;transferases;[acyl-carrier-protein] S-malonyltransferases;binding/catalytics;transferases;[acyl-carrier-protein] S-malonyltransferases;binding	11.1.2 lipid metabolism.FA synthesis and FA elongation.acetyl CoA transacylase | 11.1 lipid metabolism.FA synthesis and FA elongation | 11 lipid metabolism	5.1.5.4	Lipid metabolism.fatty acid metabolism.mitochondrial fatty acid synthase (mtFAS) system.malonyl-CoA:ACP transacylase *(MCAT)	malonyl-CoA:ACP transacylase *(MCAT)	-1.21895	0.00380494	-1.62384	0.000350775	0.101362	0.854284	0.204328	0.69286	-1.65575	0.000400884	-3.13243	0.000334242	-2.11943	0.00190294	-6.70626	0.0822433	-2.92847	0.00432101	-2.37787	0.000262359	-2.26599	0.000738563	7.35464	6.82461	6.95648	6.79329	5.87498	6.06549	5.29015	5.83506	5.23434	5.94628	5.14808	5.11549	5.78636	5.73968	5.8634	5.2606	6.04171	5.69443	5.49152
Sotub01g007570	Soltu.DM.01G002720	Soltu.DM.01G002720	F-box family protein	F-box family protein	29.5.11.4.3.2 protein.degradation.ubiquitin.E3.SCF.FBOX | 29.5.11.4.3 protein.degradation.ubiquitin.E3.SCF | 29.5.11.4 protein.degradation.ubiquitin.E3 | 29.5.11 protein.degradation.ubiquitin | 29.5 protein.degradation | 29 protein	19.2.2.12.3.3.31	Protein homeostasis.ubiquitin-proteasome system.ubiquitin-fold protein conjugation.CULLIN-based E3 ubiquitin ligase activities.CUL1-based/SCF E3 ubiquitin ligase complexes.F-BOX substrate adaptor component activities.substrate adaptor	substrate adaptor of SCF E3 ubiquitin ligase complex	0.878588	0.0195334	1.27311	0.0017197	-0.0505278	0.949143	-0.109475	0.881484	1.93308	0.000293766	2.45872	4.37442e-05	1.33078	0.0325954	2.54533	0.000866157	2.2909	0.000407051	2.04954	0.000627491	2.44904	0.000154963	4.448	4.623	4.56797	4.61791	5.05025	5.60362	5.91656	5.19402	6.2432	5.13499	5.79643	6.15527	4.79951	5.04441	4.95592	5.4585	5.06528	4.98465	4.87103
Sotub01g007610	Soltu.DM.01G002760	Soltu.DM.01G002760	U-box domain-containing protein	plant U-box	27.3.64 RNA.regulation of transcription.PHOR1 | 27.3 RNA.regulation of transcription | 27 RNA	19.2.2.10.3.3	Protein homeostasis.ubiquitin-proteasome system.ubiquitin-fold protein conjugation.U-Box E3 ubiquitin ligase activities.group-III.E3 ubiquitin ligase *(PUB22)	E3 ubiquitin ligase	0.0050109	0.998664	0.612209	0.790551	NA	NA	NA	NA	NA	NA	NA	NA	NA	NA	NA	NA	NA	NA	NA	NA	NA	NA	-0.254516	-0.915331	-0.624842	-0.617334	-5.01012	0.0400741	0.908837	1.97641	2.09528	-5.01012	2.05768	2.05079	NA	NA	NA	NA	NA	NA	NA
Sotub01g007640	Soltu.DM.01G002790	Soltu.DM.01G002790	U-box domain-containing protein	plant U-box	27.3.64 RNA.regulation of transcription.PHOR1 | 27.3 RNA.regulation of transcription | 27 RNA	19.2.2.10.3.3	Protein homeostasis.ubiquitin-proteasome system.ubiquitin-fold protein conjugation.U-Box E3 ubiquitin ligase activities.group-III.E3 ubiquitin ligase *(PUB22)	E3 ubiquitin ligase	-0.281727	0.878891	-0.582239	0.716869	0.867549	0.72208	1.6695	0.403418	-1.74239	0.289087	-0.0302544	0.98337	NA	NA	NA	NA	NA	NA	NA	NA	NA	NA	2.00344	1.99082	1.98562	1.97905	-0.0978422	2.03071	3.16066	2.0968	3.86044	-3.54429	2.80905	3.64198	-0.0312702	1.66906	-0.219472	4.30862	3.39237	1.84925	2.39345
Sotub01g007650	Soltu.DM.01G002800	Soltu.DM.01G002800	U-box domain-containing protein	plant U-box	27.3.64 RNA.regulation of transcription.PHOR1 | 27.3 RNA.regulation of transcription | 27 RNA	19.2.2.10.3.3	Protein homeostasis.ubiquitin-proteasome system.ubiquitin-fold protein conjugation.U-Box E3 ubiquitin ligase activities.group-III.E3 ubiquitin ligase *(PUB22)	E3 ubiquitin ligase	1.58657	0.538488	2.76623	0.208853	-1.61867	0.557642	-0.00478879	0.998532	1.95763	0.212374	0.579412	0.784276	NA	NA	NA	NA	NA	NA	NA	NA	NA	NA	0.0961365	0.703492	-1.238	-0.486087	-0.564231	1.6879	2.47782	2.25007	4.27295	-0.541094	3.08721	3.8533	0.429358	1.88566	0.920204	4.15873	1.80771	-4.96228	1.9977
Sotub01g007670	Soltu.DM.01G002810	Soltu.DM.01G002810	U-box domain-containing protein	plant U-box	27.3.64 RNA.regulation of transcription.PHOR1 | 27.3 RNA.regulation of transcription | 27 RNA	19.2.2.10.3.3	Protein homeostasis.ubiquitin-proteasome system.ubiquitin-fold protein conjugation.U-Box E3 ubiquitin ligase activities.group-III.E3 ubiquitin ligase *(PUB22)	E3 ubiquitin ligase	0.321764	0.927821	2.38448	0.310192	-4.30462	0.27487	-2.24769	0.487559	-0.762417	0.678346	0.473182	0.777103	NA	NA	NA	NA	NA	NA	NA	NA	NA	NA	-0.587947	-0.184989	-1.05862	-1.83976	-5.01012	0.13046	2.12641	1.06062	3.51272	-1.7157	1.90947	3.01469	0.115996	1.79338	0.83918	3.65189	-3.41088	-3.49393	-4.96228
Sotub01g007690	Soltu.DM.01G002820	Soltu.DM.01G002820	U-box domain-containing protein	plant U-box	27.3.64 RNA.regulation of transcription.PHOR1 | 27.3 RNA.regulation of transcription | 27 RNA	19.2.2.10.3.3	Protein homeostasis.ubiquitin-proteasome system.ubiquitin-fold protein conjugation.U-Box E3 ubiquitin ligase activities.group-III.E3 ubiquitin ligase *(PUB22)	E3 ubiquitin ligase	NA	NA	NA	NA	-0.275856	0.954935	-0.455794	0.922632	-0.758998	0.734943	0.393182	0.849818	NA	NA	NA	NA	NA	NA	NA	NA	NA	NA	NA	NA	NA	NA	NA	NA	NA	NA	NA	NA	NA	NA	-1.76127	1.56127	-1.34445	3.46165	2.14731	-4.96228	2.87871
Sotub01g007680	Soltu.DM.01G002820	Soltu.DM.01G002820	U-box domain-containing protein	plant U-box	27.3.64 RNA.regulation of transcription.PHOR1 | 27.3 RNA.regulation of transcription | 27 RNA	19.2.2.10.3.3	Protein homeostasis.ubiquitin-proteasome system.ubiquitin-fold protein conjugation.U-Box E3 ubiquitin ligase activities.group-III.E3 ubiquitin ligase *(PUB22)	E3 ubiquitin ligase	1.6354	0.328385	2.88905	0.0712413	-0.27137	0.921887	-0.338805	0.903611	0.639386	0.595697	1.26982	0.311712	1.86194	0.860434	8.95162	0.165403	7.09931	0.232999	0.32771	0.964908	6.36329	0.287718	2.16054	3.05617	2.31345	2.06718	0.536706	5.24497	5.79667	4.79905	6.75854	2.76807	4.991	6.69234	2.32981	4.58925	2.04069	6.64783	3.79777	2.20896	4.47902
Sotub01g007710	Soltu.DM.01G002840	Soltu.DM.01G002840	At5g63850 (Fragment)	BTB/POZ domain-containing protein/BTB/POZ domain-containing protein	35.2 not assigned.unknown | 35 not assigned	19.2.2.12.4.2.18	Protein homeostasis.ubiquitin-proteasome system.ubiquitin-fold protein conjugation.CULLIN-based E3 ubiquitin ligase activities.CUL3-based E3 ubiquitin ligase complexes.BTB/POZ substrate adaptor component activities.substrate adaptor	substrate adaptor of CUL3-based E3 ubiquitin ligase complex	-0.123884	0.66059	-0.591514	0.0360522	-0.525898	0.613551	-0.0175703	0.987167	-2.55545	0.0516046	-1.5729	0.136714	NA	NA	NA	NA	NA	NA	NA	NA	NA	NA	4.43268	4.56333	4.39401	4.15276	4.00307	4.52554	4.1053	4.41033	3.87441	4.34864	3.46892	3.46412	2.6408	3.63835	3.75695	3.63862	2.43858	3.90655	2.34313
Sotub01g007720	Soltu.DM.01G002850	Soltu.DM.01G002850	BEL1-like homeodomain protein 1	BEL1-like homeodomain/BEL1-like homeodomain/BEL1-like homeodomain/BEL1-like homeodomain	27.3.22 RNA.regulation of transcription.homeobox transcription factor family (HB) | 27.3 RNA.regulation of transcription | 27 RNA	15.5.3.1.4.3	RNA biosynthesis.DNA-binding transcriptional regulation.helix-turn-helix DNA-binding domain.HOMEO domain.TALE transcription factor family.BEL transcription factor	BEL transcription factor	1.27871	0.00172818	1.98982	7.42478e-05	-0.179223	0.855091	0.0666208	0.949745	1.35622	0.0358981	2.23432	0.00262856	1.1318	0.0311904	1.51004	0.0113142	1.43691	0.00472489	1.67579	0.000868205	1.37171	0.00413549	3.76353	4.40916	4.10967	4.25011	5.9017	5.01517	5.26326	5.47296	6.23103	6.15995	6.34311	5.75212	5.43303	5.13414	5.32668	5.15045	4.51267	6.06799	5.54814
Sotub01g007780	Soltu.DM.01G002900	Soltu.DM.01G002900	Digalactosyldiacylglycerol synthase 1, chloroplastic	UDP-Glycosyltransferase superfamily protein	11.10.2 lipid metabolism.glycolipid synthesis.DGDG synthase | 11.10 lipid metabolism.glycolipid synthesis | 11 lipid metabolism	5.3.3 | 50.2.4	Lipid metabolism.galactolipid and sulfolipid biosynthesis.digalactosyldiacylglycerol synthase *(DGD) | Enzyme classification.EC_2 transferases.EC_2-4 glycosyltransferase	digalactosyldiacylglycerol synthase | EC_2.4 glycosyltransferase	-0.885153	0.0102059	-0.900449	0.00494885	-1.99934	0.0230677	-2.33082	0.0197232	-2.46158	0.0266608	-0.341846	0.681232	NA	NA	NA	NA	NA	NA	NA	NA	NA	NA	5.57987	6.01182	5.5941	5.66545	5.019	5.08181	4.27643	4.91495	4.69136	5.25966	4.71404	4.57507	3.71425	4.2065	3.92833	4.11631	1.58752	1.99996	0.776299
Sotub01g007790	Soltu.DM.01G002910	Soltu.DM.01G002910	NC domain-containing protein	NC domain-containing protein-related	35.1 not assigned.no ontology | 35 not assigned	35.2	No Mercator4 annotation.no other annotation available	not classified	1.32833	0.000518008	1.45365	0.000141893	0.977338	0.0448144	0.87705	0.0650993	1.48773	0.000474533	1.13189	0.00717223	1.15113	0.00811381	1.25006	0.00886633	1.19721	0.00320901	1.05246	0.0045684	1.44407	0.000450399	5.16108	5.15879	5.15231	5.26067	6.45067	6.38986	6.78895	6.40759	6.59513	6.20343	6.66059	7.08467	6.66631	6.89375	6.30268	7.45676	7.81502	7.74078	8.08171
Sotub01g007800	Soltu.DM.01G002920	Soltu.DM.01G002920	Serine/threonine-protein kinase RIO2	protein serine/threonine kinases;ATP binding;catalytics/protein serine/threonine kinases;ATP binding;catalytics	29.4 protein.postranslational modification | 29 protein	17.1.3.2.2.3 | 18.4.7.2	Protein biosynthesis.ribosome biogenesis.small ribosomal subunit (SSU).SSU processome.pre-40S ribosomal subunit nuclear export.protein kinase *(RIO2) | Protein modification.phosphorylation.RIO protein kinase families.protein kinase *(RIO2)	protein kinase *(RIO2) | protein kinase *(RIO2)	-0.472086	0.0580965	-0.398712	0.0753994	0.0177017	0.976463	-0.0651873	0.899516	-0.342009	0.243798	-0.864246	0.0309678	-0.599429	0.434368	-0.945283	0.290138	-0.709251	0.33873	-0.630149	0.264753	-0.401036	0.48125	4.91034	4.80146	5.00877	4.74024	4.26273	4.5544	4.19023	4.55607	4.60178	4.6794	4.59374	3.99629	4.65041	4.31834	4.34261	4.15408	4.39867	4.43485	4.25244
Sotub01g007810	Soltu.DM.01G002930	Soltu.DM.01G002930	Receptor-like serine/threonine-protein kinase At3g01300	transmembrane kinase	30.2.9 signalling.receptor kinases.leucine rich repeat IX | 30.2 signalling.receptor kinases | 30 signalling	11.2.2.5.2 | 18.4.1.9 | 50.2.7	Phytohormone action.auxin.perception and signal transduction.receptor complex.protein kinase component *(TMK) | Protein modification.phosphorylation.TKL protein kinase families.LRR-IX protein kinase | Enzyme classification.EC_2 transferases.EC_2-7 transferase transferring phosphorus-containing group	protein kinase component *(TMK) of auxin receptor complex | LRR-IX protein kinase | EC_2.7 transferase transferring phosphorus-containing group	-0.838922	0.0681601	-1.34857	0.00629849	-1.22688	0.0139405	-1.47975	0.00400412	-4.43001	0.000897351	-2.35426	0.0014731	-4.28059	0.134786	-2.76646	0.0574398	-3.17348	0.0163739	-1.78854	0.00683	-4.72978	0.069593	5.02974	5.20052	5.26189	5.34021	4.83881	4.19471	4.20914	4.22197	3.02886	4.97362	4.00768	3.35402	7.03647	7.23368	7.12255	6.99347	5.35453	6.60185	5.66197
Sotub01g007820	Soltu.DM.01G002940	Soltu.DM.01G002940	Pre-rRNA-processing protein ipi1	ARM repeat superfamily protein/ARM repeat superfamily protein/ARM repeat superfamily protein	35.2 not assigned.unknown | 35 not assigned	35.2	No Mercator4 annotation.no other annotation available	not classified	-1.06966	0.0751009	-0.0656907	0.878222	-0.862919	0.46335	-1.00786	0.409277	-1.4395	0.057269	-1.51472	0.0650554	NA	NA	NA	NA	NA	NA	NA	NA	NA	NA	2.61894	2.70499	2.81713	1.81055	0.471061	1.46286	2.04455	1.9253	2.88439	2.04698	3.02853	1.94626	2.23631	2.58127	1.82619	1.64973	1.09635	1.23639	0.498368
PGSC0003DMG402021320	Soltu.DM.01G002950	Soltu.DM.01G002950	Coatomer subunit beta-1	Coatomer, beta subunit	31.4 cell.vesicle transport | 31 cell	22.2.1.1.4.1	Vesicle trafficking.retrograde trafficking.Coat protein I (COPI) coatomer machinery.coat protein complex.cargo adaptor F-subcomplex.subunit beta	subunit beta of cargo adaptor F-subcomplex	-0.279488	0.164723	-0.154401	0.404897	0.0229554	0.974399	-0.254124	0.627781	-0.582515	0.0998977	-1.77744	0.000493499	-1.11751	0.0442875	-1.9081	0.00700192	-2.07089	0.00101008	-1.96525	0.000582312	-1.79139	0.00128477	5.69514	5.76535	6.05389	5.64769	5.44798	5.40518	5.47338	5.71416	5.82971	5.60587	5.6697	5.4304	6.69075	6.93483	6.97746	6.28788	6.75155	6.85594	6.86167
Sotub01g007850	Soltu.DM.01G002970	Soltu.DM.01G002970	N-acetyltransferase ESCO2	damaged DNA binding;DNA-directed DNA polymerases	35.2 not assigned.unknown | 35 not assigned	13.2.5.3.3	Cell division.cell cycle organisation.sister chromatid separation.cohesin establishment.N-acetyltransferase cohesin cofactor *(CTF7)	N-acetyltransferase cohesin cofactor *(CTF7)	-0.141735	0.633485	-0.179495	0.503167	0.155349	0.84135	-0.280696	0.743399	1.10809	0.00508253	-0.272272	0.615546	1.20728	0.0985759	0.972597	0.223087	0.0563751	0.958695	0.17672	0.836185	0.645084	0.343336	3.51698	3.04748	3.42658	2.85456	3.18031	2.69581	3.4207	3.02027	3.05364	2.86871	2.80905	3.38634	2.38894	3.49923	3.41646	3.43888	3.50686	3.168	3.77793
Sotub01g007860	Soltu.DM.01G002980	Soltu.DM.01G002980	Phosphoribosyltransferase (Fragment)	C2 calcium/lipid-binding plant phosphoribosyltransferase family protein	13.1.6.5.3 amino acid metabolism.synthesis.aromatic aa.tryptophan.phosphoribosyanthranilate isomerase | 13.1.6.5 amino acid metabolism.synthesis.aromatic aa.tryptophan | 13.1.6 amino acid metabolism.synthesis.aromatic aa | 13.1 amino acid metabolism.synthesis | 13 amino acid metabolism	35.2	No Mercator4 annotation.no other annotation available	not classified	-3.65573	0.00459971	-3.48755	0.00132691	-0.810851	0.71061	-2.2261	0.437779	-6.7485	0.0464552	-7.28286	0.0751284	NA	NA	NA	NA	NA	NA	NA	NA	NA	NA	4.27834	3.71806	4.24822	4.17277	1.84	0.371915	-3.16729	2.00131	-0.43823	0.741209	-0.133451	1.94626	2.97578	4.01549	2.81965	1.93655	4.04517	0.970342	2.40983
Sotub01g007870	Soltu.DM.01G002990	Soltu.DM.01G002990	Unknown Protein	Spc97 / Spc98 family of spindle pole body (SBP) component	35.2 not assigned.unknown | 35 not assigned	35.2	No Mercator4 annotation.no other annotation available	not classified	-0.130626	0.769525	-0.433407	0.289234	NA	NA	NA	NA	NA	NA	NA	NA	NA	NA	NA	NA	NA	NA	NA	NA	NA	NA	2.40001	2.17752	2.0844	1.97905	1.02248	2.3075	2.43562	2.48	2.11895	1.21896	1.82924	1.8797	NA	NA	NA	NA	NA	NA	NA
PGSC0003DMG400016423	Soltu.DM.01G003000	Soltu.DM.01G003000	Conserved gene of unknown function	hypothetical protein	35.2 not assigned.unknown | 35 not assigned	35.2	No Mercator4 annotation.no other annotation available	not classified	0.0165973	0.981738	2.15641	0.00159534	-0.190061	0.876307	0.142413	0.90587	1.91677	0.00183509	3.22152	1.49661e-05	1.59415	0.204279	3.43109	0.0114618	3.29298	0.00670972	2.35294	0.0363587	2.3798	0.035826	2.52089	2.50383	2.17685	2.93874	1.67488	2.92776	2.87514	2.76805	5.43865	3.71758	5.35086	4.24571	3.27122	3.46224	3.15708	2.90856	3.95585	3.28168	1.62913
Sotub01g007890	Soltu.DM.01G003040	Soltu.DM.01G003040	NHL1 (Fragment)	NDR1/HIN1-like	33.2 development.late embryogenesis abundant | 33 development | 20.1 stress.biotic | 20 stress	35.2	No Mercator4 annotation.no other annotation available	not classified	2.74097	0.000299885	3.24079	5.79989e-05	-1.11973	0.02329	-0.745211	0.117283	0.446474	0.208495	-0.259538	0.515818	-0.220568	0.520969	-1.03583	0.0145034	-0.469098	0.14331	-0.380719	0.211401	-0.051999	0.870668	2.83252	3.58636	2.51107	3.97621	6.61639	5.44315	6.15465	5.6408	6.88992	6.20557	6.22658	6.52186	7.86205	7.67824	7.74924	7.612	6.41493	6.79465	6.94837
Sotub01g007900	Soltu.DM.01G003050	Soltu.DM.01G003050	Harpin-induced protein-like (Fragment)	NDR1/HIN1-like	33.99 development.unspecified | 33 development	35.2	No Mercator4 annotation.no other annotation available	not classified	0.342588	0.155503	0.0918961	0.683574	0.557406	0.425263	-0.145503	0.88077	-1.3487	0.232552	-0.0552094	0.944305	-2.7416	0.262467	-4.30744	0.203517	-0.429217	0.583444	-0.282735	0.63053	-0.176023	0.767283	4.27834	3.99596	4.3189	4.06986	4.41013	4.60257	4.83853	4.18984	4.33491	4.0292	4.09605	4.56804	3.64317	4.21542	4.13764	4.26613	4.35129	4.86628	4.98205
Sotub01g007920	Soltu.DM.01G003080	Soltu.DM.01G003080	U3 small nucleolar ribonucleoprotein protein IMP4	Ribosomal RNA processing Brix domain protein/Ribosomal RNA processing Brix domain protein	29.2.2.50 protein.synthesis.ribosome biogenesis.BRIX | 29.2.2 protein.synthesis.ribosome biogenesis | 29.2 protein.synthesis | 29 protein	17.1.3.2.1.1.2	Protein biosynthesis.ribosome biogenesis.small ribosomal subunit (SSU).SSU processome.pre-40S ribosomal subunit nuclear assembly.MPP10 module.assembly factor *(Imp4)	SSU processome assembly factor *(IMP4)	-0.424552	0.105954	-0.091643	0.698513	0.092964	0.909163	-0.0971315	0.90999	-1.96476	0.00402701	-1.13497	0.0394752	-4.56073	0.0955658	-1.01333	0.127174	-0.930512	0.0734442	-0.848249	0.0476498	-0.825788	0.0650475	4.90757	4.42266	4.67962	4.26417	3.87568	4.18946	4.335	4.18984	4.85538	4.31336	4.51471	4.23687	3.60003	4.48985	4.21193	3.4541	4.40711	4.20143	4.0737
Sotub01g007930	Soltu.DM.01G003090	Soltu.DM.01G003090	Os04g0416500 protein (Fragment)	Double Clp-N motif-containing P-loop nucleoside triphosphate hydrolases superfamily protein	35.1 not assigned.no ontology | 35 not assigned	35.2	No Mercator4 annotation.no other annotation available	not classified	0.463817	0.163605	0.146141	0.641217	-0.609493	0.35358	-0.584302	0.389098	-0.827716	0.188041	-0.279374	0.647553	0.516223	0.291029	0.067176	0.922185	-0.491134	0.477677	0.549836	0.197544	0.132467	0.793291	2.659	3.2503	3.00034	2.79127	3.33592	3.53578	3.36558	3.34597	3.30136	3.72357	2.66239	2.59805	3.94356	4.03073	4.39315	3.8022	2.73551	3.59083	3.6108
Sotub01g007980	Soltu.DM.01G003120	Soltu.DM.01G003120	Peroxiredoxin	2-cysteine peroxiredoxin B	21.5.1 redox.peroxiredoxin.BAS1 | 21.5 redox.peroxiredoxin | 21 redox	10.3.2.1 | 50.1.11	Redox homeostasis.thiol-based redox regulation.peroxiredoxin activities.typical 2-Cys peroxiredoxin *(PrxA/B) | Enzyme classification.EC_1 oxidoreductases.EC_1-11 oxidoreductase acting on peroxide as acceptor	typical 2-Cys peroxiredoxin *(PrxA/B) | EC_1.11 oxidoreductase acting on peroxide as acceptor	-0.915759	0.0136992	-1.37967	0.000832223	-0.170483	0.834625	-0.327284	0.676556	-3.13407	0.0200947	-3.24614	0.0257872	-1.18725	0.089464	-2.09485	0.166645	-2.66404	0.0757965	-2.52653	0.120568	-2.10852	0.0481679	6.63821	6.21259	6.23897	6.25188	5.9716	5.35919	4.93255	5.42317	5.03722	5.4008	4.65708	4.73109	4.74397	4.99865	4.9219	4.57544	4.97155	5.29487	4.47902
Sotub01g007990	Soltu.DM.01G003130	Soltu.DM.01G003130	Mitochondrial transcription termination factor (Fragment)	Mitochondrial transcription termination factor family protein	27.3.99 RNA.regulation of transcription.unclassified | 27.3 RNA.regulation of transcription | 27 RNA	35.2	No Mercator4 annotation.no other annotation available	not classified	-0.865838	0.109746	-1.62338	0.00790991	0.301782	0.740584	0.0885949	0.937236	-0.673702	0.397092	1.20029	0.0569779	-0.435867	0.687655	0.348543	0.736508	-0.35732	0.740661	0.30503	0.71418	0.245227	0.74595	5.3048	4.50426	4.58156	4.87454	4.32908	4.19993	3.36558	3.8563	1.9707	4.42775	2.56667	3.58045	2.94656	2.83378	2.67539	3.39222	3.22087	3.22159	3.97252
Sotub01g008000	Soltu.DM.01G003140	Soltu.DM.01G003140	Transcription factor E2F	E2F transcription factor/E2F transcription factor	27.3.18 RNA.regulation of transcription.E2F/DP transcription factor family | 27.3 RNA.regulation of transcription | 27 RNA	13.2.1.9.4.1 | 15.5.3.8.1	Cell division.cell cycle organisation.cell cycle control.DREAM regulatory complex.E2F-DP dimer.component *(E2Fa/b/c) | RNA biosynthesis.DNA-binding transcriptional regulation.helix-turn-helix DNA-binding domain.E2F family.transcription factor *(E2F1/2/3)	component *(E2Fa/b/c) of DREAM cell cycle regulatory complex | transcription factor *(E2F1/2/3)	-0.609771	0.0987767	-0.796988	0.028385	0.419393	0.562906	1.27841	0.03698	-0.510137	0.449665	-0.156365	0.822021	-3.10861	0.233664	-1.0072	0.414355	-1.42131	0.303867	-0.564026	0.427354	-2.69781	0.17316	3.56697	3.77177	4.02267	3.36106	2.35862	3.36943	3.08078	3.51107	3.10196	2.69685	2.42827	3.31256	3.44845	3.20005	3.45095	2.4882	3.66316	3.23901	3.60369
Sotub01g008010	Soltu.DM.01G003150	Soltu.DM.01G003150	Genomic DNA chromosome 5 P1 clone MHF15	conserved hypothetical protein	35.2 not assigned.unknown | 35 not assigned	35.2	No Mercator4 annotation.no other annotation available	not classified	1.87251	0.0051589	2.02714	0.00148144	-0.0185596	0.986343	0.287266	0.714104	1.88268	0.000914511	1.47113	0.010673	1.5558	0.124269	2.68745	0.0102969	2.09383	0.0263436	1.86943	0.0395064	2.13012	0.0217313	1.26007	2.22451	1.11375	1.59028	3.26021	3.71444	3.91878	2.91939	4.11709	3.10711	3.22945	3.96987	3.59376	3.63835	3.05313	3.5422	3.08003	2.58106	3.82146
Sotub01g008020	Soltu.DM.01G003160	Soltu.DM.01G003160	Receptor expression-enhancing protein 3	Abscisic acid-responsive (TB2/DP1, HVA22) family protein/Abscisic acid-responsive (TB2/DP1, HVA22) family protein/Abscisic acid-responsive (TB2/DP1, HVA22) family protein/Abscisic acid-responsive (TB2/DP1, HVA22) family protein	17.1.1 hormone metabolism.abscisic acid.synthesis-degradation | 17.1 hormone metabolism.abscisic acid | 17 hormone metabolism	35.2	No Mercator4 annotation.no other annotation available	not classified	1.89834	0.0599822	2.24578	0.018584	0.996851	0.388258	1.60967	0.12325	0.0192099	0.982357	1.17044	0.0830943	-0.534126	0.87384	1.64948	0.378669	3.01381	0.0682185	1.48568	0.371377	1.09103	0.570361	-0.254516	0.355026	-0.195911	0.662788	0.878001	2.63535	2.59747	2.16449	2.96498	1.34853	2.69294	2.69156	2.99494	1.86313	1.64735	1.84713	4.00677	2.93123	3.02418
PGSC0003DMG400016416	Soltu.DM.01G003180	Soltu.DM.01G003180	Conserved gene of unknown function	alpha/beta-Hydrolases superfamily protein/alpha/beta-Hydrolases superfamily protein/alpha/beta-Hydrolases superfamily protein	26.3.5 misc.gluco-, galacto- and mannosidases.glycosyl hydrolase family 5 | 26.3 misc.gluco-, galacto- and mannosidases | 26 misc	35.2	No Mercator4 annotation.no other annotation available	not classified	-0.113736	0.73968	-0.423448	0.189954	0.380902	0.783264	0.937687	0.400394	-1.87692	0.0524502	-1.99426	0.073356	NA	NA	NA	NA	NA	NA	NA	NA	NA	NA	2.2507	2.31412	2.42321	2.32129	2.01142	2.55603	2.15269	2.11972	1.15235	2.04698	1.74428	2.48319	1.19731	1.41411	0.959071	1.84713	-0.153164	1.43092	2.1997
Sotub01g008050	Soltu.DM.01G003190	Soltu.DM.01G003190	Plant-specific domain TIGR01568 family protein	Ovate family protein	33.99 development.unspecified | 33 development	15.6.2	RNA biosynthesis.transcriptional co-regulation.OVATE transcriptional co-regulator *(OFP)	transcriptional co-regulator *(OFP)	-1.40198	0.0284062	-2.3907	0.00453709	NA	NA	NA	NA	NA	NA	NA	NA	NA	NA	NA	NA	NA	NA	NA	NA	NA	NA	2.04435	1.97259	2.81713	2.61242	2.20556	0.64152	0.84579	-0.0145941	-0.745072	0.425961	0.0664378	-0.062283	NA	NA	NA	NA	NA	NA	NA
Sotub01g008070	Soltu.DM.01G003220	Soltu.DM.01G003220	CCR4-NOT transcription complex subunit 7	Polynucleotidyl transferase, ribonuclease H-like superfamily protein	27.1.19 RNA.processing.ribonucleases | 27.1 RNA.processing | 27 RNA	16.4.3.1.2.2	RNA processing.RNA homeostasis.mRNA deadenylation-dependent decay.mRNA deadenylation.CCR4-NOT complex.deadenylase component *(CAF1)	deadenylase component *(CAF1) of mRNA deadenylation CCR4-NOT complex	-0.0907618	0.762845	-0.96576	0.0061609	0.617428	0.15279	-0.0235814	0.970009	-0.126412	0.757432	-0.546335	0.238373	-0.635348	0.523289	-0.0876257	0.911551	-0.812976	0.379324	0.0520022	0.928848	-2.50254	0.157872	3.73257	3.38048	3.34923	3.63062	3.56556	3.79264	2.77717	3.51107	2.27462	2.59607	2.37274	2.90741	4.80494	4.42982	4.65227	3.92199	5.0891	4.93472	5.27378
Sotub01g008080	Soltu.DM.01G003230	Soltu.DM.01G003230	Pentatricopeptide repeat-containing protein	Tetratricopeptide repeat (TPR)-like superfamily protein	35.1.5 not assigned.no ontology.pentatricopeptide (PPR) repeat-containing protein | 35.1 not assigned.no ontology | 35 not assigned	35.2	No Mercator4 annotation.no other annotation available	not classified	-1.39836	0.0319274	-0.879052	0.0626057	NA	NA	NA	NA	NA	NA	NA	NA	NA	NA	NA	NA	NA	NA	NA	NA	NA	NA	1.85037	3.25785	2.40803	2.10931	0.330067	1.01814	1.18837	1.6698	1.15235	1.37919	1.71481	1.92441	NA	NA	NA	NA	NA	NA	NA
Sotub01g008090	Soltu.DM.01G003250	Soltu.DM.01G003250	Ubiquitin-conjugating enzyme family protein-like	ubiquitin E2 variant 1D-4	29.5.11.3 protein.degradation.ubiquitin.E2 | 29.5.11 protein.degradation.ubiquitin | 29.5 protein.degradation | 29 protein	19.2.2.1.4.1.2	Protein homeostasis.ubiquitin-proteasome system.ubiquitin-fold protein conjugation.UBQ conjugation (ubiquitylation).polyubiquitination system.Ubc13-Uev1 conjugating E2 complex.component *(Uev1)	component *(Uev1) of Ubc13-Uev1 E2 ubiquitin-conjugating enzyme complex	0.37207	0.104298	0.0859939	0.680193	0.375507	0.168258	0.33557	0.2163	0.28748	0.157241	0.11574	0.613726	-0.219189	0.512916	-0.514784	0.173684	-0.388176	0.210129	-0.204876	0.498107	-0.0207056	0.947526	6.94274	6.52093	6.83619	6.81891	7.18402	7.28463	7.21016	6.93499	6.9912	7.01891	6.53448	6.93291	7.52287	7.35466	7.56585	7.12827	7.67599	7.76617	7.61874
Sotub01g008100	Soltu.DM.01G003260	Soltu.DM.01G003260	Cyclin B-like protein	conserved hypothetical protein	35.1 not assigned.no ontology | 35 not assigned	35.2	No Mercator4 annotation.no other annotation available	not classified	-0.70846	0.0486118	-1.47437	0.00154009	-0.556627	0.513037	0.0241906	0.979419	-2.98709	0.0305435	-1.40831	0.158575	NA	NA	NA	NA	NA	NA	NA	NA	NA	NA	3.34755	3.22742	3.74918	4.04836	3.04022	3.16008	2.76017	2.515	1.83434	2.38573	1.52411	2.54176	4.42883	3.74689	3.31523	2.76946	3.28645	3.53549	3.07645
Sotub01g008110	Soltu.DM.01G003270	Soltu.DM.01G003270	MORN repeat protein	GTP binding	30.5 signalling.G-proteins | 30 signalling	13.5.2.4	Cell division.plastid division.spatial regulation.assembly factor *(ARC3)	plastid division FtsZ assembly factor *(ARC3)	-0.714888	0.0685509	-0.730802	0.0426582	0.301635	0.769077	0.12805	0.915798	0.506933	0.453235	0.35344	0.661812	-3.33354	0.187386	-3.81131	0.198657	-0.151014	0.905762	0.128947	0.896435	0.520995	0.537314	3.50237	3.696	2.9383	3.37839	3.18031	2.05399	2.20387	3.15949	2.41511	2.87947	2.83667	2.45299	2.20374	2.58127	2.00398	2.73249	3.17213	3.34743	2.6495
Sotub01g008120	Soltu.DM.01G003280	Soltu.DM.01G003280	Unknown Protein	indeterminate(ID)-domain/indeterminate(ID)-domain	35.2 not assigned.unknown | 35 not assigned	15.5.2.1.2	RNA biosynthesis.DNA-binding transcriptional regulation.zinc-coordinating DNA-binding domain.Cys2-His2-related domain.IDD/IDZ-type transcription factor	C2H2 class-IDD/IDZ transcription factor	-1.00889	0.0525809	-1.5276	0.00634631	-0.90802	0.353317	-0.696063	0.475387	-1.47372	0.157222	-1.28651	0.274298	NA	NA	NA	NA	NA	NA	NA	NA	NA	NA	4.48562	5.16281	4.30668	4.77337	4.00886	3.62399	3.2847	3.73538	2.57771	4.53373	2.42827	2.90741	2.62859	2.15033	2.66367	2.69454	1.67408	2.35996	1.17181
Sotub01g008130	Soltu.DM.01G003280	Soltu.DM.01G003280	Zinc finger protein	indeterminate(ID)-domain/indeterminate(ID)-domain	27.3.11 RNA.regulation of transcription.C2H2 zinc finger family | 27.3 RNA.regulation of transcription | 27 RNA	15.5.2.1.2	RNA biosynthesis.DNA-binding transcriptional regulation.zinc-coordinating DNA-binding domain.Cys2-His2-related domain.IDD/IDZ-type transcription factor	C2H2 class-IDD/IDZ transcription factor	-2.43028	0.0145588	-1.50843	0.0171613	NA	NA	NA	NA	NA	NA	NA	NA	NA	NA	NA	NA	NA	NA	NA	NA	NA	NA	1.91797	2.79074	2.55307	2.3391	0.659663	1.39154	-0.963737	-1.42083	-0.306251	1.7975	0.895307	0.914154	NA	NA	NA	NA	NA	NA	NA
Sotub01g008140	Soltu.DM.01G003290	Soltu.DM.01G003290	BHLH transcription factor-like protein	basic helix-loop-helix (bHLH) DNA-binding superfamily protein/basic helix-loop-helix (bHLH) DNA-binding superfamily protein/basic helix-loop-helix (bHLH) DNA-binding superfamily protein	27.3.6 RNA.regulation of transcription.basic helix-loop-helix family (bHLH) | 27.3 RNA.regulation of transcription | 27 RNA	15.5.1.2.21 | 35.2	RNA biosynthesis.DNA-binding transcriptional regulation.basic DNA-binding domain.basic helix-loop-helix (bHLH) domain.bHLH class-X transcription factor | No Mercator4 annotation.no other annotation available	bHLH class-X transcription factor | not classified	NA	NA	NA	NA	-0.488074	0.703737	-0.712757	0.598115	-0.514254	0.695136	-0.187053	0.852164	0.222831	0.752512	0.0305467	0.979614	0.164056	0.811622	0.592033	0.247631	0.259726	0.655907	NA	NA	NA	NA	NA	NA	NA	NA	NA	NA	NA	NA	4.26488	3.84784	3.72348	4.30862	2.90018	3.67647	3.95588
Sotub01g008150	Soltu.DM.01G003300	Soltu.DM.01G003300	Tobamovirus multiplication protein (Fragment)	Protein of unknown function (DUF1084)	27.3.99 RNA.regulation of transcription.unclassified | 20.1 stress.biotic | 20 stress | 27.3 RNA.regulation of transcription | 27 RNA	26.12.2.1.1	External stimuli response.virus.virus replication.tobamovirus multiplication.replication host factor *(TOM1)	tobamovirus multiplication replication host factor *(TOM1)	0.521394	0.249533	0.686139	0.105565	-0.718153	0.366638	-0.461923	0.574755	0.590338	0.326662	1.38031	0.0232449	0.656832	0.386872	1.12934	0.122987	1.18843	0.0638614	0.442578	0.50707	0.162951	0.839367	3.0984	3.44803	3.24204	3.15528	3.45106	3.68491	4.09178	3.84946	4.47909	2.75644	4.33269	4.21454	3.42745	3.63835	3.50448	3.77215	3.28645	3.76935	2.81861
Sotub01g008180	Soltu.DM.01G003320	Soltu.DM.01G003320	Succinyl-CoA ligase	Succinyl-CoA ligase, alpha subunit	8.1.6 TCA / organic transformation.TCA.succinyl-CoA ligase | 8.1 TCA / organic transformation.TCA | 8 TCA / organic transformation	2.3.5.1 | 50.6.2	Cellular respiration.tricarboxylic acid cycle.succinyl-CoA ligase heterodimer.subunit alpha | Enzyme classification.EC_6 ligases.EC_6-2 ligase forming carbon-sulfur bond	subunit alpha of succinyl-CoA ligase heterodimer | EC_6.2 ligase forming carbon-sulfur bond	1.22771	0.00383408	1.39251	0.000928292	-0.0644634	0.884845	-0.103982	0.812102	-1.38423	8.37412e-05	-1.64652	4.22713e-05	-2.07156	0.000830757	-2.34743	0.00141651	-1.79479	0.000705783	-1.79405	0.000280223	-1.54295	0.000977925	5.42971	4.97865	5.77949	5.12351	6.2053	6.39214	6.98821	6.62241	7.03619	6.2077	6.97215	6.64303	6.41926	6.45386	6.25272	5.79673	6.54982	5.81117	5.96755
Sotub01g008190	Soltu.DM.01G003330	Soltu.DM.01G003330	Peroxyureidoacrylate/ureidoacrylate amidohydrolase RutB	nicotinamidase	16.2 secondary metabolism.phenylpropanoids | 16 secondary metabolism	7.9.2.1	Coenzyme metabolism.NAD/NADP biosynthesis.Preiss-Handler salvage pathway.nicotinamidase *(NIC)	nicotinamidase *(NIC)	-0.511367	0.342886	-0.817965	0.114074	-0.202075	0.763826	0.189074	0.779328	-0.157072	0.735784	0.519894	0.257406	0.773894	0.118628	1.04472	0.055381	0.373352	0.422209	0.777333	0.067847	1.07311	0.014961	5.69354	5.01028	5.07273	5.38162	5.87973	4.80482	3.93402	4.47841	4.24094	5.46294	3.75609	4.40407	4.67437	5.01916	4.89459	5.52848	4.75035	5.19795	4.72478
Sotub01g008210	Soltu.DM.01G003350	Soltu.DM.01G003350	Sel1 domain protein repeat-containing protein	F-box family protein/F-box family protein	29.5.11.4.3.2 protein.degradation.ubiquitin.E3.SCF.FBOX | 29.5.11.4.3 protein.degradation.ubiquitin.E3.SCF | 29.5.11.4 protein.degradation.ubiquitin.E3 | 29.5.11 protein.degradation.ubiquitin | 29.5 protein.degradation | 29 protein	19.2.2.12.3.3.59	Protein homeostasis.ubiquitin-proteasome system.ubiquitin-fold protein conjugation.CULLIN-based E3 ubiquitin ligase activities.CUL1-based/SCF E3 ubiquitin ligase complexes.F-BOX substrate adaptor component activities.substrate adaptor	substrate adaptor of SCF E3 ubiquitin ligase complex	0.0268671	0.945105	0.0669029	0.841517	0.930805	0.117897	1.16989	0.0441461	1.28176	0.00560166	0.95911	0.049458	1.00454	0.118812	1.08097	0.113402	1.223	0.0405205	0.288447	0.655717	0.773713	0.190223	3.43475	3.65657	3.18975	3.67337	3.77727	3.63946	3.13452	3.46707	3.13716	3.46954	3.19785	4.35591	3.36991	3.03859	3.27729	3.85476	4.3381	4.99494	4.32768
PGSC0003DMG400016373	Soltu.DM.01G003360	Soltu.DM.01G003360	Alanine-2-oxoglutarate aminotransferase 1	alanine-2-oxoglutarate aminotransferase	13.1.1.3.1 amino acid metabolism.synthesis.central amino acid metabolism.alanine.alanine aminotransferase | 13.1.1.3 amino acid metabolism.synthesis.central amino acid metabolism.alanine | 13.1.1 amino acid metabolism.synthesis.central amino acid metabolism | 13.1 amino acid metabolism.synthesis | 13 amino acid metabolism	35.2	No Mercator4 annotation.no other annotation available	not classified	-0.829578	0.272035	-2.28511	0.0444534	NA	NA	NA	NA	NA	NA	NA	NA	NA	NA	NA	NA	NA	NA	NA	NA	NA	NA	1.87326	1.5735	1.74108	2.64142	2.68243	0.371915	0.304827	0.80187	-1.37881	2.02776	-2.58631	-0.152279	NA	NA	NA	NA	NA	NA	NA
PGSC0003DMG401016370	Soltu.DM.01G003420	Soltu.DM.01G003420	Lipase	alpha/beta-Hydrolases superfamily protein	31.2 cell.division | 31 cell	5.8.9	Lipid metabolism.cytoplasmic lipid droplet-associated activities.hydrolase *(LDAH)	lipid droplet-associated hydrolase *(LDAH)	3.89087	0.00928301	4.88554	0.00168405	-1.17743	0.677216	0.161878	0.955632	1.05096	0.491865	3.72632	0.00693599	1.23042	0.853941	4.25753	0.319783	5.04268	0.192531	4.72403	0.229255	3.19962	0.464484	2.43119	2.63715	2.52521	2.68386	4.89621	6.18102	8.05052	6.64726	7.85226	4.33698	8.62678	8.90849	-0.0312702	0.303392	1.44317	2.22977	0.769376	0.839359	2.53464
PGSC0003DMG400016429	Soltu.DM.01G003430	Soltu.DM.01G003430	Kinase	cysteine-rich RLK (RECEPTOR-like protein kinase)	30.2.17 signalling.receptor kinases.DUF 26 | 30.2 signalling.receptor kinases | 30 signalling	18.4.1.17 | 50.2.7	Protein modification.phosphorylation.TKL protein kinase families.DUF26 protein kinase | Enzyme classification.EC_2 transferases.EC_2-7 transferase transferring phosphorus-containing group	DUF26 protein kinase | EC_2.7 transferase transferring phosphorus-containing group	5.87475	0.0767012	6.51735	0.0352432	NA	NA	NA	NA	NA	NA	NA	NA	NA	NA	NA	NA	NA	NA	NA	NA	NA	NA	-5.01012	-5.01012	-5.01012	-2.20234	-0.0978422	1.6879	3.05314	1.43417	3.0413	-0.541094	3.88074	2.45299	NA	NA	NA	NA	NA	NA	NA
Sotub01g008270	Soltu.DM.01G003440	Soltu.DM.01G003440	Receptor-like protein kinase At5g59670	cysteine-rich RLK (RECEPTOR-like protein kinase)/cysteine-rich RLK (RECEPTOR-like protein kinase)/cysteine-rich RLK (RECEPTOR-like protein kinase)	30.2.17 signalling.receptor kinases.DUF 26 | 30.2 signalling.receptor kinases | 30 signalling	18.4.1.17 | 50.2.7	Protein modification.phosphorylation.TKL protein kinase families.DUF26 protein kinase | Enzyme classification.EC_2 transferases.EC_2-7 transferase transferring phosphorus-containing group	DUF26 protein kinase | EC_2.7 transferase transferring phosphorus-containing group	6.72107	0.0906758	7.64367	0.0433517	1.25153	0.761106	0.434024	0.93217	4.49185	0.0266323	4.87299	0.0186574	6.00482	0.0676742	7.15724	0.0279422	6.67926	0.0282401	5.67078	0.0583422	4.45497	0.170347	-5.01012	-1.83327	-3.52012	-1.55024	3.00586	3.22306	4.50786	4.12902	5.13914	2.35522	6.4709	4.55032	-4.96228	-0.167111	-0.055546	0.948589	1.78196	1.46094	-4.96228
Sotub01g008300	Soltu.DM.01G003480	Soltu.DM.01G003480	G-type lectin S-receptor-like serine/threonine-protein kinase At1g11330	cysteine-rich RLK (RECEPTOR-like protein kinase)	30.2.17 signalling.receptor kinases.DUF 26 | 30.2 signalling.receptor kinases | 30 signalling	18.4.1.17 | 50.2.7	Protein modification.phosphorylation.TKL protein kinase families.DUF26 protein kinase | Enzyme classification.EC_2 transferases.EC_2-7 transferase transferring phosphorus-containing group	DUF26 protein kinase | EC_2.7 transferase transferring phosphorus-containing group	0.743054	0.415449	1.98681	0.0150362	NA	NA	NA	NA	NA	NA	NA	NA	NA	NA	NA	NA	NA	NA	NA	NA	NA	NA	0.44064	0.463462	0.629112	0.873007	1.42045	1.42764	0.710776	1.63841	3.59098	1.90674	3.31049	1.73659	NA	NA	NA	NA	NA	NA	NA
Sotub01g008350	Soltu.DM.01G003510	Soltu.DM.01G003510	S-receptor kinase-like protein 1	cysteine-rich RLK (RECEPTOR-like protein kinase)	30.2.17 signalling.receptor kinases.DUF 26 | 30.2 signalling.receptor kinases | 30 signalling	18.4.1.17 | 50.2.7	Protein modification.phosphorylation.TKL protein kinase families.DUF26 protein kinase | Enzyme classification.EC_2 transferases.EC_2-7 transferase transferring phosphorus-containing group	DUF26 protein kinase | EC_2.7 transferase transferring phosphorus-containing group	0.497962	0.340205	1.4624	0.0061326	-0.29483	0.857334	-0.405113	0.813861	-0.141803	0.9229	0.0402253	0.977572	-2.89777	0.255179	-0.751902	0.607212	0.60704	0.439949	-0.55318	0.505968	-1.84555	0.304715	2.08413	2.32853	2.73437	2.47419	3.37234	2.6659	2.2288	3.24536	4.11709	3.59236	4.71776	3.10487	3.14827	2.64866	2.84061	3.03542	3.34038	3.53549	3.88731
Sotub01g008360	Soltu.DM.01G003520	Soltu.DM.01G003520	ADP-ribosylation factor	ADP-ribosylation factor A1F	29.4 protein.postranslational modification | 29 protein	22.2.1.2.1.1	Vesicle trafficking.retrograde trafficking.Coat protein I (COPI) coatomer machinery.coat protein recruiting.ARF-GTPase activities.ARF-GTPase *(ARF1)	ARF-GTPase *(ARF1)	0.911865	0.00415572	0.837037	0.00311715	0.63354	0.0829675	0.620543	0.0840514	0.815951	0.00635156	-0.136204	0.657893	0.632907	0.103833	0.564398	0.178317	0.328767	0.331437	-0.073497	0.836481	0.660278	0.0487595	6.938	6.96554	7.0052	7.12768	7.6969	7.8017	8.31593	7.85553	7.98902	7.48481	7.85063	8.05276	8.14936	7.98015	8.24491	7.91122	8.5093	8.75626	8.84659
Sotub01g008380	Soltu.DM.01G003540	Soltu.DM.01G003540	Os09g0327550 protein (Fragment)	Domain of unknown function (DUF220)/Domain of unknown function (DUF220)	35.2 not assigned.unknown | 35 not assigned	11.7.1.5	Phytohormone action.jasmonic acid.biosynthesis.oxophytodienoate export protein *(JASSY)	oxophytodienoate export protein *(JASSY)	-0.0210428	0.930081	-0.163915	0.413625	-0.267263	0.706253	-0.561923	0.4349	-0.683051	0.315402	0.829681	0.12376	-2.82475	0.302846	0.429106	0.677361	0.179289	0.883158	0.748679	0.355954	0.140709	0.898068	4.87676	4.67185	4.34305	4.5198	4.80257	4.71638	4.37462	4.42421	4.24094	4.58723	4.43563	4.48466	3.67322	3.30404	3.31523	3.8258	2.69468	3.11235	3.67999
Sotub01g008390	Soltu.DM.01G003550	Soltu.DM.01G003550	Equilibrative nucleoside transporter 1	equilibrative nucleotide transporter	34.14 transport.unspecified cations | 34 transport	24.2.16	Solute transport.carrier-mediated transport.nucleoside transporter *(ENT)	nucleoside transporter *(ENT)	0.320333	0.152328	0.656156	0.00716006	0.138913	0.678799	0.382013	0.19984	0.697049	0.00594481	0.590433	0.0260637	0.464064	0.305152	0.599456	0.232074	0.149111	0.743259	0.399604	0.317738	0.336716	0.391179	4.86538	4.77803	4.62488	4.85919	5.36458	5.09871	4.92113	5.02222	5.30828	5.43949	5.17808	5.83203	5.73316	5.4075	5.29475	5.77265	5.53882	5.65926	5.90534
Sotub01g008420	Soltu.DM.01G003570	Soltu.DM.01G003570	Leaf senescence protein-like	TRICHOME BIREFRINGENCE-LIKE	35.2 not assigned.unknown | 35 not assigned	21.2.1.2.2	Cell wall organisation.hemicellulose.xyloglucan.modification and degradation.xyloglucan O-acetyltransferase *(AXY4)	xyloglucan O-acetyltransferase *(AXY4)	5.01685	0.00308495	6.31757	0.000341952	-3.80653	0.0427373	-1.41662	0.100216	0.0128186	0.988451	0.330772	0.691784	-0.545217	0.389526	-0.557409	0.429731	-0.101429	0.851556	-0.032342	0.950361	-0.442226	0.385965	-3.49506	-3.62682	-2.32605	-3.42483	1.27416	1.59571	1.92764	2.29103	3.0163	2.40075	3.21899	3.62176	5.67049	5.64549	5.50142	4.9716	3.31367	4.03182	4.03196
Sotub01g008430	Soltu.DM.01G003580	Soltu.DM.01G003580	Phosphoglycerate mutase	RNase H family protein/RNase H family protein/RNase H family protein/RNase H family protein/RNase H family protein/RNase H family protein/hypothetical protein	27.1.19 RNA.processing.ribonucleases | 27.1 RNA.processing | 27 RNA	15.7.4.1 | 35.2	RNA biosynthesis.organellar gene expression machinery.R-loop homeostasis.ribonuclease *(RNH1) | No Mercator4 annotation.no other annotation available	ribonuclease *(RNH1) | not classified	-0.201468	0.321682	-0.0981676	0.605021	-0.796275	0.249824	-0.607279	0.382715	-1.95246	0.073934	-0.688222	0.323086	-1.92485	0.0815152	-1.64881	0.0816116	-2.10405	0.0585547	-0.82412	0.0952122	-1.14885	0.0333845	4.81308	4.6605	4.87993	4.71318	4.21841	4.64918	4.64842	4.74848	4.53735	4.90154	4.6532	4.57857	5.083	4.7359	4.75523	4.81535	4.60369	3.81073	3.99985
Sotub01g008440	Soltu.DM.01G003590	Soltu.DM.01G003590	Alpha/beta superfamily hydrolase	Protein of unknown function (DUF1350)	35.2 not assigned.unknown | 35 not assigned	35.2	No Mercator4 annotation.no other annotation available	not classified	1.08695	0.00449544	1.43491	0.000477509	1.18573	0.0181995	1.18644	0.0167607	2.83364	7.46825e-07	2.80626	2.21657e-06	1.6906	0.0449869	2.56009	0.00618622	2.24501	0.00554688	1.99766	0.0084311	2.0349	0.00794176	4.23923	4.17008	3.71259	4.14772	5.35778	4.6606	5.44441	5.15295	5.25319	5.20296	5.62088	5.93122	4.27275	3.73454	4.12914	4.28753	5.43317	5.62487	5.6256
Sotub01g008450	Soltu.DM.01G003600	Soltu.DM.01G003600	Ribosomal protein S27	ribosomal protein S27	29.2.1.2.1.27 protein.synthesis.ribosomal protein.eukaryotic.40S subunit.S27 | 29.2.1.2.1 protein.synthesis.ribosomal protein.eukaryotic.40S subunit | 29.2.1.2 protein.synthesis.ribosomal protein.eukaryotic | 29.2.1 protein.synthesis.ribosomal protein | 29.2 protein.synthesis | 29 protein	17.1.3.1.29	Protein biosynthesis.ribosome biogenesis.small ribosomal subunit (SSU).SSU proteome.component *(eS27)	component *(eS27) of small ribosomal-subunit (SSU) proteome	-0.297489	0.348159	-0.917123	0.00770404	0.776346	0.101012	0.518523	0.276408	-0.756237	0.0380884	-1.7628	0.000144676	-1.08005	0.0311741	-1.45278	0.011219	-1.93982	0.000339162	-1.51554	0.00130536	-1.46101	0.00181772	8.60043	7.99699	8.28288	8.31807	8.02853	8.30191	7.86376	7.8297	7.60541	7.64946	6.71741	7.58218	7.8863	8.11612	7.71132	7.29341	8.59568	7.95003	8.56681
Sotub01g008460	Soltu.DM.01G003610	Soltu.DM.01G003610	Ribosomal protein S27	ribosomal protein S27	29.2.1.2.1.27 protein.synthesis.ribosomal protein.eukaryotic.40S subunit.S27 | 29.2.1.2.1 protein.synthesis.ribosomal protein.eukaryotic.40S subunit | 29.2.1.2 protein.synthesis.ribosomal protein.eukaryotic | 29.2.1 protein.synthesis.ribosomal protein | 29.2 protein.synthesis | 29 protein	17.1.3.1.29	Protein biosynthesis.ribosome biogenesis.small ribosomal subunit (SSU).SSU proteome.component *(eS27)	component *(eS27) of small ribosomal-subunit (SSU) proteome	-0.249002	0.516962	-0.676007	0.0678077	0.408027	0.566475	0.204278	0.800955	-1.87105	0.00120372	-2.65574	0.000139584	-2.00672	0.00691971	-2.20345	0.00882503	-2.5697	0.000953424	-2.15478	0.00108721	-2.49313	0.000592961	8.11719	7.24351	7.83989	7.45313	7.07086	7.76954	7.4628	7.35879	7.2729	7.51187	6.24086	6.95058	7.2166	7.41154	7.02747	6.4523	7.98444	6.69319	7.06419
Sotub01g008470	Soltu.DM.01G003620	Soltu.DM.01G003620	Transferase transferring glycosyl groups	transferases, transferring glycosyl groups/transferases, transferring glycosyl groups	35.2 not assigned.unknown | 35 not assigned	35.2	No Mercator4 annotation.no other annotation available	not classified	-0.836445	0.13458	-1.42528	0.0150362	-0.678193	0.252976	-0.939658	0.127987	-1.95875	0.00868858	-2.99864	0.0133756	-4.94527	0.159583	-1.86282	0.171411	-3.1603	0.0885307	-3.23989	0.074604	-3.65443	0.0894461	5.64947	5.37552	5.29939	5.59493	5.29515	4.94529	4.13856	4.17897	3.194	5.486	3.68188	3.77	4.62911	4.49718	5.03309	4.69878	3.31367	4.85784	4.32768
Sotub01g008480	Soltu.DM.01G003630	Soltu.DM.01G003630	Cytochrome P450-like protein	CYTOCHROME P450 51G1	26.10 misc.cytochrome P450 | 26 misc	5.5.1.2 | 50.1.13	Lipid metabolism.phytosterol metabolism.plant sterol pathway.obtusifoliol 14-alpha demethylase | Enzyme classification.EC_1 oxidoreductases.EC_1-14 oxidoreductase acting on paired donor with incorporation or reduction of molecular oxygen	obtusifoliol 14-alpha demethylase | EC_1.14 oxidoreductase acting on paired donor with incorporation or reduction of molecular oxygen	-1.20146	0.0987767	-1.64883	0.0216133	0.121988	0.891835	-0.155013	0.86609	-2.22669	0.000399613	-3.31952	1.58409e-05	-2.11737	0.00157454	-2.8676	0.000347745	-3.10613	2.6184e-05	-2.4028	0.000117073	-2.22674	0.000217421	9.74397	9.4416	9.4246	9.66683	9.25378	8.78539	7.55991	7.91692	6.91718	9.46154	8.12158	7.24033	8.54607	8.74817	8.54072	8.21779	8.7899	8.93129	8.28472
Sotub01g008490	Soltu.DM.01G003640	Soltu.DM.01G003640	Histone acetyltransferase	histone acetyltransferase of the CBP family/histone acetyltransferase of the CBP family	27.3.54 RNA.regulation of transcription.histone acetyltransferases | 27.3 RNA.regulation of transcription | 27 RNA	12.3.2.2	Chromatin organisation.post-translational histone modification.histone acetylation.histone acetyltransferase *(HAC/HPCAT)	histone acetyltransferase *(HAC/HPCAT)	0.246703	0.422788	1.11767	0.00254116	-0.454258	0.211116	-0.597191	0.0974875	1.34717	9.55122e-05	1.00104	0.00269981	0.23438	0.416334	0.410813	0.206435	0.565075	0.0436617	0.0367545	0.898815	0.180193	0.471884	4.50773	4.87202	4.70779	4.25481	4.54385	4.5297	5.08023	5.18318	5.71011	5.23264	6.2161	5.64097	5.77393	5.84255	5.65135	5.68182	5.53497	5.33189	5.40424
Sotub01g008500	Soltu.DM.01G003660	Soltu.DM.01G003660	DEP domain-containing protein 1B	glutaredoxin-related/glutaredoxin-related	21.4 redox.glutaredoxins | 21 redox	35.2	No Mercator4 annotation.no other annotation available	not classified	2.78645	0.0981789	4.13618	0.0135832	0.892831	0.422391	1.35868	0.197099	1.99004	0.0155353	3.11176	0.00112865	1.92278	0.054475	3.01785	0.00720524	3.19987	0.00151077	2.5395	0.00556091	2.95711	0.00195111	-0.862577	0.514769	0.274789	0.199812	2.01142	2.68093	3.76541	3.00804	4.01354	2.59607	4.52748	5.61221	4.31529	4.3142	4.1163	4.25313	5.66571	5.24399	6.13092
Sotub01g008510	Soltu.DM.01G003670	Soltu.DM.01G003670	Receptor kinase	phytosulfokin receptor	30.2.10 signalling.receptor kinases.leucine rich repeat X | 30.2 signalling.receptor kinases | 30 signalling	11.11.1.2.2 | 18.4.1.10.2 | 50.2.7	Phytohormone action.signalling peptides.NCRP (non-cysteine-rich-peptide) category.phytosulfokine activity.pythosulfokine peptide receptor *(PSKR) | Protein modification.phosphorylation.TKL protein kinase families.LRR-X protein kinase families.LRR-Xb protein kinase | Enzyme classification.EC_2 transferases.EC_2-7 transferase transferring phosphorus-containing group	pythosulfokine peptide receptor *(PSKR) | LRR-Xb protein kinase | EC_2.7 transferase transferring phosphorus-containing group	2.10068	0.00950077	2.91944	0.00100727	-1.05908	0.0390162	-1.08672	0.0319001	0.1434	0.718209	0.41097	0.322139	-0.680366	0.0473716	-0.364999	0.308543	-0.127096	0.682614	0.00425381	0.990425	0.0307186	0.919762	4.30804	4.49151	4.17838	4.31455	5.16107	6.4656	7.42825	6.60017	8.05915	5.51044	7.58907	7.74722	7.57194	7.43224	7.43065	7.08798	5.73278	6.99449	6.78444
Sotub01g008520	Soltu.DM.01G003690	Soltu.DM.01G003690	Tetratricopeptide repeat-containing protein	Protein prenylyltransferase superfamily protein	35.1.27 not assigned.no ontology.tetratricopeptide repeat (TPR) | 35.1 not assigned.no ontology | 35 not assigned	35.2	No Mercator4 annotation.no other annotation available	not classified	-1.26657	0.00990016	-1.09369	0.0109101	-0.256626	0.658567	-0.65893	0.264061	-2.11066	0.00132474	-1.90514	0.00382769	-1.67188	0.0270833	-2.03149	0.0799988	-2.90637	0.0426485	-1.78418	0.00324081	-1.62694	0.00985291	6.32514	5.19463	6.0005	5.2723	4.70244	4.7806	3.91878	4.3043	5.07704	4.8641	4.38039	4.10712	4.16693	4.27635	4.36449	3.3843	3.4589	3.85662	4.09919
Sotub01g008530	Soltu.DM.01G003710	Soltu.DM.01G003710	Zinc finger CCCH domain-containing protein 17	CCCH-type zinc finger family protein	27.3.99 RNA.regulation of transcription.unclassified | 27.3 RNA.regulation of transcription | 27 RNA	16.3.2.6	RNA processing.RNA transport.TREX/THO ribonucleoparticle (RNP) trafficking complex.regulatory protein *(ZC11A) of mRNA export	regulatory protein *(ZC11A) of mRNA export	-0.249115	0.216178	-0.0771354	0.684962	0.26758	0.599868	0.249474	0.638985	-0.427819	0.271607	-0.2543	0.560722	-1.22703	0.0308296	-0.702839	0.188032	-0.877375	0.0635507	-0.191224	0.627702	-0.636855	0.117169	5.52854	5.2768	5.47717	5.21075	5.28324	5.22459	5.06992	4.91822	5.20423	5.47717	5.07748	5.4304	5.35362	5.45156	5.58301	4.89559	5.63727	5.60148	5.47214
[truncated: 19,537 more rows]
[truncated: 36 more columns]

## Sheet: S7B_BsResponsiveGenes
Table S7B: Differential gene expression table for selected genes regulated in roots at the time of biofilm formation and shoots after established root colonization. Gene IDs, MapMan ontology functional annotations, descriptions and log2FC values shaded in red for up- and in blue for downregulation are shown along with adj. p-values. See Fig. 2 legend for description of treatments and Table S7A fo…
[truncated: 115 more rows]

[truncated: 17 more sheets: S8_GSEA, S9_RNAseqConfirmation, S10_Intensity_Strains, S11_BsMutants, S12_ConditionedMedium, S13_GeneID, S14_Network, S15_Intensity_Lines, S16_BsAbunance_L6, S17_BsAbundance_L2, S18_AMFcolonisation, S19_AMFinteraction, S20_FlgResponse, S21_DAPseq, S22_RNA-Seq-lesions, S23_IAA, References]
